# Supplementary material for: Isolation and Characterization of Extracellular Vesicles Derived from Mango Fruits
Source: Int J Mol Sci. 2025 Nov 25;26(23):11375. doi: 10.3390/ijms262311375 (PMC12691788; doi:10.3390/ijms262311375)
Supplement: Supplementary file 1 [file ijms-26-11375-s001.zip › Table S1.xlsx]

## Sheet: A) All identified proteins
Supplementary Table S1A. The list of 1084 unique proteins identified in MS analysis of mango-derived EVs. The list includes the proteins for which at least two unique peptides were identified.
Hit number	RefSeq ID	Description	Score	Protein mass [Da]	Identified peptides	Unique peptides	Protein coverage
1	XP_044485864.1	adenosylhomocysteinase 1-like [Mangifera indica]	7112	53825	190	30	72.4
2	XP_044485773.1	glyceraldehyde-3-phosphate dehydrogenase GAPC2, cytosolic [Mangifera indica]	6316	36900	147	22	79.2
3	XP_044505044.1	heat shock cognate 70 kDa protein 2-like [Mangifera indica]	5806	71355	155	36	65.5
4	XP_044463598.1	endochitinase At2g43590-like [Mangifera indica]	5534	30529	123	12	60.1
5	XP_044483587.1	fasciclin-like arabinogalactan protein 1 [Mangifera indica]	5489	42788	119	16	50.4
6	XP_044491374.1	elongation factor 2 [Mangifera indica]	4968	95002	133	42	64.7
7	XP_044504407.1	glucan endo-1,3-beta-glucosidase-like [Mangifera indica]	4551	37329	85	15	57.2
8	XP_044482928.1	pyrophosphate-energized vacuolar membrane proton pump-like [Mangifera indica]	4395	80342	121	25	48.8
9	XP_044472076.1	NADP-dependent malic enzyme-like [Mangifera indica]	4189	65651	126	30	76.3
10	XP_044460961.1	probable aquaporin PIP1-2 [Mangifera indica]	4188	31170	81	12	69.4
11	XP_044505045.1	aquaporin PIP2-7-like [Mangifera indica]	3939	31202	81	12	67.0
12	XP_044465751.1	citrate synthase, glyoxysomal [Mangifera indica]	3813	57093	97	21	50.3
13	XP_044497390.1	plasma membrane-associated cation-binding protein 1-like [Mangifera indica]	3610	20878	83	12	69.5
14	XP_044472481.1	alpha-glucan phosphorylase, H isozyme [Mangifera indica]	3540	96385	103	41	66.0
15	XP_044493720.1	hypersensitive-induced response protein 2 [Mangifera indica]	3493	31537	112	19	56.3
16	XP_044480933.1	aspartic proteinase-like isoform X1 [Mangifera indica]	3458	65243	100	19	44.2
17	XP_044473632.1	fructose-bisphosphate aldolase 6, cytosolic [Mangifera indica]	3382	38838	83	23	75.4
18	XP_044473648.1	heat shock protein 81-1-like [Mangifera indica]	3331	80317	107	40	52.2
19	XP_044462481.1	clathrin heavy chain 1-like [Mangifera indica]	3262	194114	106	55	50.7
20	XP_044477734.1	polyubiquitin-like [Mangifera indica]	3129	77722	83	10	11.0
21	XP_044507399.1	NDR1/HIN1-like protein 3 [Mangifera indica]	3067	25591	75	9	39.6
22	XP_044498473.1	thaumatin-like protein 1b [Mangifera indica]	3064	26120	73	9	70.8
23	XP_044500858.1	monodehydroascorbate reductase, seedling isozyme [Mangifera indica]	3036	47093	93	26	77.2
24	XP_044482534.1	5-methyltetrahydropteroyltriglutamate--homocysteine methyltransferase-like [Mangifera indica]	2989	85485	82	31	48.2
25	XP_044476977.1	chaperone protein ClpB1 [Mangifera indica]	2972	101450	86	35	46.4
26	XP_044478175.1	CSC1-like protein ERD4 [Mangifera indica]	2956	82531	126	32	45.4
27	XP_044498622.1	glycerophosphodiester phosphodiesterase GDPDL3 [Mangifera indica]	2769	83203	79	15	20.2
28	XP_044511533.1	patellin-3 [Mangifera indica]	2652	67075	83	25	49.1
29	XP_044473032.1	cell division cycle protein 48 homolog [Mangifera indica]	2646	90172	93	36	50.3
30	XP_044470699.1	inositol-3-phosphate synthase-like [Mangifera indica]	2629	56619	85	25	73.5
31	XP_044462903.1	plasma membrane ATPase [Mangifera indica]	2559	105485	82	35	44.7
32	XP_044509080.1	actin [Mangifera indica]	2552	41899	68	15	59.4
33	XP_044511383.1	catalase isozyme 1-like [Mangifera indica]	2474	57256	77	24	66.9
34	XP_044485989.1	heat shock 70 kDa protein 15-like [Mangifera indica]	2459	94445	81	35	54.4
35	XP_044464429.1	NADP-dependent malic enzyme isoform X1 [Mangifera indica]	2405	65575	85	27	63.3
36	XP_044507204.1	phosphoenolpyruvate carboxykinase (ATP) 1-like [Mangifera indica]	2402	73784	82	31	64.2
37	XP_044465711.1	peroxidase 39-like [Mangifera indica]	2339	36282	57	12	34.9
38	XP_044504602.1	monocopper oxidase-like protein SKS1 [Mangifera indica]	2323	66574	73	17	44.0
39	XP_044468280.1	phosphoglycerate kinase, cytosolic-like [Mangifera indica]	2312	42431	70	25	71.1
40	XP_044494408.1	cytochrome c1-like [Mangifera indica]	2302	20259	59	15	81.3
41	XP_044490194.1	ATP synthase subunit beta, mitochondrial-like [Mangifera indica]	2264	59773	68	25	66.4
42	XP_044477251.1	methionine gamma-lyase-like [Mangifera indica]	2254	49041	62	17	48.2
43	XP_044475586.1	annexin D1-like [Mangifera indica]	2191	41895	79	26	57.8
44	XP_044480034.1	elongation factor 1-alpha [Mangifera indica]	2134	49659	73	16	51.5
45	XP_044507616.1	aquaporin TIP1-1 [Mangifera indica]	2105	26093	30	2	17.9
46	XP_044499912.1	ATP-citrate synthase beta chain protein 2 [Mangifera indica]	2057	66406	58	26	63.2
47	XP_044509583.1	polyubiquitin isoform X1 [Mangifera indica]	1999	68073	51	9	13.0
48	AEO45961.1	actin 1 [Mangifera indica]	1971	41863	70	17	68.2
49	XP_044511061.1	phosphoprotein ECPP44-like [Mangifera indica]	1923	25648	66	15	57.3
50	UYO79699.1	class IV chitinase [Mangifera indica]	1916	30584	57	11	60.1
51	XP_044505838.1	2-hydroxyacyl-CoA lyase-like [Mangifera indica]	1876	61373	56	21	49.2
52	XP_044504782.1	tripeptidyl-peptidase 2-like [Mangifera indica]	1858	154295	55	33	33.6
53	XP_044507594.1	clathrin heavy chain 1 [Mangifera indica]	1833	194383	68	44	38.5
54	XP_044475666.1	alcohol dehydrogenase class-P [Mangifera indica]	1821	42300	54	21	72.8
55	XP_044473378.1	pyruvate decarboxylase 2 isoform X1 [Mangifera indica]	1788	66661	60	23	42.9
56	XP_044506893.1	protein DJ-1 homolog D [Mangifera indica]	1783	42658	47	10	59.3
57	XP_044510565.1	laccase-14-like [Mangifera indica]	1779	62575	46	9	23.6
58	XP_044484762.1	phospholipase D alpha 1 [Mangifera indica]	1765	91392	64	28	52.1
59	XP_044468106.1	UTP--glucose-1-phosphate uridylyltransferase [Mangifera indica]	1734	51917	47	20	63.8
60	XP_044509888.1	probable rhamnogalacturonate lyase B isoform X1 [Mangifera indica]	1708	79330	52	23	48.6
61	XP_044481079.1	trifunctional UDP-glucose 4,6-dehydratase/UDP-4-keto-6-deoxy-D-glucose 3,5-epimerase/UDP-4-keto-L-rhamnose-reductase RHM1 [Mangifera indica]	1699	75882	59	25	50.5
62	XP_044472713.1	L-ascorbate peroxidase 2, cytosolic [Mangifera indica]	1693	27711	45	14	74.0
63	XP_044468374.1	isocitrate dehydrogenase [NADP] [Mangifera indica]	1673	46688	63	24	60.9
64	XP_044462972.1	beta-galactosidase-like [Mangifera indica]	1641	94751	51	23	47.6
65	XP_044484673.1	COP1-interactive protein 1 [Mangifera indica]	1641	154536	53	35	34.4
66	XP_044465928.1	uncharacterized protein LOC123196112 isoform X1 [Mangifera indica]	1634	148648	52	36	44.0
67	UVF71845.1	14-3-3-E1 protein [Mangifera indica]	1632	29473	44	12	52.5
68	XP_044472652.1	endochitinase PR4-like [Mangifera indica]	1628	30351	40	9	56.7
69	XP_044507414.1	protein NUCLEAR FUSION DEFECTIVE 4-like [Mangifera indica]	1551	60884	40	11	25.1
70	XP_044510970.1	uncharacterized protein LOC123229306 [Mangifera indica]	1530	163268	48	21	22.2
71	XP_044499754.1	5-methyltetrahydropteroyltriglutamate--homocysteine methyltransferase [Mangifera indica]	1511	85164	46	26	45.4
72	XP_044478717.1	glutamine synthetase nodule isozyme [Mangifera indica]	1505	39450	41	13	53.8
73	XP_044502321.1	palmitoyl-protein thioesterase 1-like [Mangifera indica]	1494	38805	40	9	38.2
74	XP_044482525.1	18.1 kDa class I heat shock protein-like [Mangifera indica]	1449	17926	38	11	65.2
75	XP_044466296.1	26S proteasome non-ATPase regulatory subunit 2 homolog A [Mangifera indica]	1448	98357	53	29	46.6
76	XP_044461485.1	UDP-glucuronic acid decarboxylase 6-like [Mangifera indica]	1443	38935	52	15	61.4
77	XP_044494954.1	malate dehydrogenase, mitochondrial-like [Mangifera indica]	1420	36786	40	13	57.8
78	XP_044493900.1	probable inactive purple acid phosphatase 1 [Mangifera indica]	1416	69193	46	20	41.3
79	XP_044501123.1	cell division cycle protein 48 homolog [Mangifera indica]	1409	90222	62	33	51.4
80	XP_044503725.1	glutamate dehydrogenase A [Mangifera indica]	1398	45206	31	11	37.2
81	XP_044472462.1	vesicle-associated membrane protein 711 [Mangifera indica]	1396	25364	37	13	53.6
82	XP_044511806.1	lysM domain-containing GPI-anchored protein 1-like [Mangifera indica]	1375	44298	42	8	30.5
83	WET20706.1	beta-tubulin [Mangifera indica]	1370	50504	45	21	59.6
84	XP_044465926.1	aconitate hydratase, cytoplasmic [Mangifera indica]	1370	108974	51	28	44.1
85	XP_044469555.1	peroxidase 73-like [Mangifera indica]	1368	36688	36	11	42.8
86	XP_044504289.1	glutamate decarboxylase 1 [Mangifera indica]	1353	57402	51	19	56.3
87	XP_044511656.1	abscisic stress-ripening protein 3-like [Mangifera indica]	1346	19288	30	2	26.2
88	XP_044512022.1	glucan endo-1,3-beta-D-glucosidase [Mangifera indica]	1323	53209	37	7	28.0
89	XP_044492990.1	sucrose synthase 2 [Mangifera indica]	1319	93447	52	24	40.1
90	XP_044501405.1	fasciclin-like arabinogalactan protein 8 [Mangifera indica]	1317	43768	39	10	31.8
91	XP_044479386.1	ABC transporter C family member 2-like [Mangifera indica]	1315	183348	43	23	20.0
92	XP_044462466.1	low-temperature-induced cysteine proteinase-like [Mangifera indica]	1291	57272	20	2	7.3
93	XP_044469169.1	annexin D2-like [Mangifera indica]	1282	38411	44	19	58.0
94	XP_044502638.1	2-Cys peroxiredoxin BAS1, chloroplastic [Mangifera indica]	1282	29687	37	13	51.3
95	XP_044464527.1	aspartate aminotransferase, cytoplasmic isoform X2 [Mangifera indica]	1274	44600	42	17	58.7
96	XP_044485794.1	V-type proton ATPase catalytic subunit A-like [Mangifera indica]	1269	68836	45	24	58.6
97	XP_044507047.1	calmodulin isoform X1 [Mangifera indica]	1268	16908	30	6	68.5
98	XP_044461988.1	lactoylglutathione lyase GLX1-like [Mangifera indica]	1267	32495	36	10	38.7
99	XP_044463939.1	26S proteasome non-ATPase regulatory subunit 11 homolog [Mangifera indica]	1260	47320	33	17	49.3
100	XP_044510853.1	pyrophosphate--fructose 6-phosphate 1-phosphotransferase subunit alpha [Mangifera indica]	1248	68118	43	26	65.7
101	XP_044473725.1	pyruvate kinase 1, cytosolic [Mangifera indica]	1244	57739	44	17	46.9
102	XP_044511938.1	alpha-amylase [Mangifera indica]	1234	47231	41	13	43.4
103	XP_044475478.1	monosaccharide-sensing protein 2-like [Mangifera indica]	1230	79407	38	11	27.9
104	XP_044482551.1	tubulin alpha-5 chain [Mangifera indica]	1230	50332	43	17	54.6
105	XP_044472067.1	cysteine proteinase inhibitor-like [Mangifera indica]	1227	11002	31	7	68.0
106	XP_044483124.1	glucan endo-1,3-beta-glucosidase 8-like [Mangifera indica]	1223	52728	36	12	35.2
107	XP_044480699.1	probable nucleoredoxin 1 [Mangifera indica]	1211	65554	44	20	46.3
108	XP_044482311.1	26S proteasome regulatory subunit 6A homolog [Mangifera indica]	1205	47542	38	21	59.0
109	XP_044486953.1	serine hydroxymethyltransferase 4-like [Mangifera indica]	1205	52226	37	19	63.5
110	XP_044466220.1	aspartic proteinase A1-like [Mangifera indica]	1201	56859	45	17	49.9
111	XP_044507067.1	hypersensitive-induced response protein 4 [Mangifera indica]	1197	32670	39	15	64.3
112	XP_044494498.1	probable alpha-mannosidase At5g13980 [Mangifera indica]	1181	114764	39	23	30.1
113	XP_044481703.1	importin-5 [Mangifera indica]	1170	125134	41	19	28.4
114	XP_044474267.1	early nodulin-like protein 2 isoform X1 [Mangifera indica]	1161	47979	35	6	13.1
115	XP_044483320.1	phosphoenolpyruvate carboxylase-like [Mangifera indica]	1156	111259	46	25	35.9
116	XP_044503514.1	2,3-bisphosphoglycerate-independent phosphoglycerate mutase [Mangifera indica]	1156	61544	40	22	56.9
117	XP_044463479.1	eukaryotic initiation factor 4A-15 [Mangifera indica]	1155	47239	33	14	54.2
118	XP_044464976.1	aminopeptidase M1 [Mangifera indica]	1151	99920	38	20	32.5
119	XP_044500859.1	glutathione reductase, cytosolic [Mangifera indica]	1149	53892	32	16	49.6
120	XP_044462521.1	prosaposin-like [Mangifera indica]	1148	26063	28	7	33.2
121	XP_044463503.1	probable cytosolic oligopeptidase A [Mangifera indica]	1121	91853	43	31	53.7
122	XP_044508691.1	UPF0664 stress-induced protein C29B12.11c-like [Mangifera indica]	1111	23205	35	9	68.6
123	XP_044480917.1	small heat shock protein, chloroplastic [Mangifera indica]	1109	25982	39	15	53.9
124	XP_044491115.1	heat shock 70 kDa protein, mitochondrial [Mangifera indica]	1097	73130	27	16	37.4
125	XP_044506214.1	pyruvate kinase, cytosolic isozyme [Mangifera indica]	1093	54922	34	18	61.0
126	XP_044476158.1	uncharacterized TPR repeat-containing protein At1g05150-like [Mangifera indica]	1089	90600	43	24	37.0
127	XP_044493037.1	desiccation-related protein PCC13-62 [Mangifera indica]	1089	33556	19	7	40.6
128	XP_044489052.1	V-type proton ATPase subunit B 1 [Mangifera indica]	1086	54425	30	16	46.5
129	XP_044487752.1	L-ascorbate oxidase homolog [Mangifera indica]	1082	60225	31	12	34.8
130	XP_044498258.1	aspartic proteinase A1-like [Mangifera indica]	1082	56528	39	14	55.0
131	AEO45960.1	actin 4 [Mangifera indica]	1076	41885	37	12	49.1
132	XP_044490930.1	phenylcoumaran benzylic ether reductase Pyrc5 [Mangifera indica]	1074	34042	41	19	76.3
133	XP_004293420.1	ras-related protein RABB1c [Fragaria vesca subsp. vesca]	1068	23408	30	15	80.1
134	XP_044478262.1	protein PLANT CADMIUM RESISTANCE 2-like [Mangifera indica]	1057	25282	36	5	25.5
135	XP_044488678.1	peptidyl-prolyl cis-trans isomerase [Mangifera indica]	1054	18351	33	8	68.6
136	XP_044508362.1	enolase 2-like [Mangifera indica]	1054	48139	29	13	45.6
137	XP_044478961.1	6-phosphogluconate dehydrogenase, decarboxylating 2-like [Mangifera indica]	1052	53757	40	17	49.5
138	UPT49965.1	monodehydroascorbate reductase cytosolic [Mangifera indica]	1040	47130	34	16	49.8
139	XP_044503884.1	chloroplast envelope quinone oxidoreductase homolog isoform X1 [Mangifera indica]	1028	35194	37	19	67.9
140	XP_044503151.1	ketol-acid reductoisomerase, chloroplastic [Mangifera indica]	1010	63867	24	12	31.6
141	XP_044476391.1	thaumatin-like protein [Mangifera indica]	1008	25137	30	12	69.6
142	XP_044497001.1	26.5 kDa heat shock protein, mitochondrial [Mangifera indica]	1003	26005	24	10	44.5
143	XP_044500887.1	chaperonin CPN60, mitochondrial [Mangifera indica]	1000	61984	33	19	41.0
144	XP_044466214.1	annexin D5-like isoform X2 [Mangifera indica]	989	36861	36	14	53.9
145	XP_044462096.1	aspartyl protease AED3-like [Mangifera indica]	987	47236	33	10	28.3
146	XP_044475846.1	protein disulfide-isomerase [Mangifera indica]	981	56912	41	19	54.2
147	XP_044488957.1	probable glucan 1,3-beta-glucosidase A [Mangifera indica]	973	57296	23	14	44.3
148	XP_044462857.1	class V chitinase-like isoform X1 [Mangifera indica]	972	39999	31	8	33.2
149	XP_044473643.1	syntaxin-51-like [Mangifera indica]	972	26161	22	8	40.8
150	XP_044472788.1	trifunctional UDP-glucose 4,6-dehydratase/UDP-4-keto-6-deoxy-D-glucose 3,5-epimerase/UDP-4-keto-L-rhamnose-reductase RHM1-like [Mangifera indica]	971	75825	42	21	39.9
151	XP_044481049.1	LOW QUALITY PROTEIN: leucine--tRNA ligase, cytoplasmic-like [Mangifera indica]	966	123348	27	20	29.8
152	XP_044505408.1	ubiquitin-activating enzyme E1 1 isoform X1 [Mangifera indica]	959	123628	42	20	25.2
153	XP_044506791.1	uncharacterized protein LOC123226354 [Mangifera indica]	958	111322	25	11	15.3
154	XP_044464066.1	leucine-rich repeat extensin-like protein 4 [Mangifera indica]	956	80904	36	11	19.7
155	XP_044491334.1	universal stress protein PHOS34 [Mangifera indica]	953	17638	20	4	44.1
156	XP_044499450.1	26S proteasome non-ATPase regulatory subunit 1 homolog A [Mangifera indica]	953	108625	31	15	19.6
157	XP_044488229.1	beta-D-xylosidase 4-like [Mangifera indica]	946	84223	28	16	29.5
158	XP_044466193.1	protein ASPARTIC PROTEASE IN GUARD CELL 1-like [Mangifera indica]	937	51454	29	12	35.9
159	XP_044495475.1	glutathione S-transferase L3-like isoform X1 [Mangifera indica]	930	27294	34	13	64.8
160	XP_044462656.1	non-specific lipid transfer protein GPI-anchored 31-like [Mangifera indica]	926	17831	27	3	13.1
161	XP_044490570.1	elongation factor 1-gamma [Mangifera indica]	919	48015	34	12	35.3
162	XP_044490147.1	hypersensitive-induced response protein 1 [Mangifera indica]	905	31719	39	14	48.1
163	XP_044471123.1	villin-4-like isoform X1 [Mangifera indica]	888	108308	36	22	31.6
164	XP_044496999.1	low-temperature-induced cysteine proteinase-like [Mangifera indica]	888	58533	18	4	7.2
165	XP_044486080.1	puromycin-sensitive aminopeptidase-like isoform X1 [Mangifera indica]	882	111058	33	21	33.0
166	XP_044508756.1	26S proteasome non-ATPase regulatory subunit 7 homolog A [Mangifera indica]	865	34987	24	10	49.0
167	XP_044490955.1	phosphoglucomutase, cytoplasmic isoform X1 [Mangifera indica]	864	65817	37	23	54.3
168	XP_044472485.1	LOW QUALITY PROTEIN: beta-galactosidase 15-like [Mangifera indica]	859	94166	27	14	26.0
169	XP_044483006.1	probable NAD(P)H dehydrogenase (quinone) FQR1-like 1 [Mangifera indica]	859	21738	28	8	57.6
170	XP_044496676.1	epoxide hydrolase A-like [Mangifera indica]	856	35139	26	11	45.3
171	AQZ55552.1	epoxide hydrolase-2 [Mangifera indica]	847	36000	31	13	60.1
172	XP_044486723.1	glyoxysomal fatty acid beta-oxidation multifunctional protein MFP-a-like [Mangifera indica]	840	79129	38	23	43.3
173	XP_044464251.1	leucine aminopeptidase 1-like [Mangifera indica]	837	63201	26	13	34.1
174	XP_044462347.1	superoxide dismutase [Mn], mitochondrial-like [Mangifera indica]	836	25954	22	11	54.3
175	NP_001290536.1	ADP-ribosylation factor 2-like [Elaeis guineensis]	832	20752	32	10	58.6
176	XP_044486194.1	26S proteasome regulatory subunit 7 [Mangifera indica]	831	48137	26	13	37.6
177	XP_044509141.1	V-type proton ATPase subunit a2-like [Mangifera indica]	827	93319	26	15	25.5
178	XP_044466486.1	uncharacterized protein LOC123196489 [Mangifera indica]	800	35191	25	11	44.0
179	XP_044509971.1	uncharacterized protein LOC123228607 [Mangifera indica]	798	27014	19	4	31.8
180	XP_044511549.1	cysteine proteinase RD21A-like [Mangifera indica]	789	53041	19	7	23.5
181	CAA53078.1	3-ketoacyl-CoA thiolase B, partial [Mangifera indica]	778	45743	18	8	36.0
182	XP_044461690.1	cysteine proteinase inhibitor 12-like [Mangifera indica]	773	22831	25	10	59.9
183	XP_044489368.1	protein transport protein SEC31 homolog B-like [Mangifera indica]	772	122671	20	13	18.6
184	XP_044473649.1	calcineurin B-like protein 3 isoform X1 [Mangifera indica]	761	26256	24	10	54.9
185	XP_044482714.1	tubulin alpha-5 chain [Mangifera indica]	760	50099	28	11	33.6
186	XP_044509248.1	phosphoinositide phospholipase C 2-like [Mangifera indica]	760	67540	26	17	29.1
187	XP_044512422.1	probable carboxylesterase 17 [Mangifera indica]	760	37774	22	13	57.6
188	XP_044490095.1	glutathione S-transferase zeta class-like [Mangifera indica]	758	25118	22	8	48.6
189	XP_044494416.1	NAD-dependent malic enzyme 62 kDa isoform, mitochondrial isoform X1 [Mangifera indica]	756	69443	17	12	31.7
190	XP_044505012.1	ferritin-4, chloroplastic [Mangifera indica]	754	33032	26	8	29.0
191	XP_044494573.1	protein NRT1/ PTR FAMILY 8.3-like [Mangifera indica]	753	65621	23	11	24.0
192	XP_044502159.1	acetyl-CoA acetyltransferase, cytosolic 1-like [Mangifera indica]	753	41873	31	13	59.4
193	XP_044506367.1	probable inactive receptor kinase At5g16590 [Mangifera indica]	752	71543	25	10	21.5
194	XP_044479553.1	uncharacterized protein LOC123206425 [Mangifera indica]	751	97000	26	14	26.2
195	UFQ60282.1	methanol O-anthraniloyltransferase [Mangifera indica]	750	50551	24	16	44.0
196	XP_044461017.1	uricase-2-like [Mangifera indica]	746	34946	22	13	57.7
197	XP_044480696.1	carbonic anhydrase 2-like isoform X2 [Mangifera indica]	745	28543	20	13	72.3
198	BAM37540.1	sucrose phosphate synthase [Mangifera indica]	744	119115	30	19	25.2
199	XP_044496005.1	aspartyl protease family protein 1-like [Mangifera indica]	733	56482	21	8	32.7
200	XP_044477178.1	hsp70-Hsp90 organizing protein 3-like [Mangifera indica]	732	65422	20	14	31.0
201	XP_044491799.1	acidic endochitinase-like [Mangifera indica]	732	32836	14	4	30.4
202	XP_044510325.1	thioredoxin H-type-like [Mangifera indica]	731	14332	29	8	63.8
203	XP_044491935.1	non-specific lipid-transfer protein 1-like [Mangifera indica]	729	12661	11	3	46.2
204	XP_044473420.1	ferritin-3, chloroplastic-like [Mangifera indica]	728	29048	22	10	41.8
205	XP_044503371.1	nucleoside diphosphate kinase 1 [Mangifera indica]	719	16488	25	10	62.8
206	XP_044483560.1	ATP-citrate synthase alpha chain protein 2 [Mangifera indica]	716	46937	19	10	38.1
207	XP_044483867.1	formate--tetrahydrofolate ligase [Mangifera indica]	716	68184	22	13	33.3
208	XP_044502473.1	metal transporter Nramp3-like [Mangifera indica]	715	56076	20	8	24.9
209	XP_044463792.1	aspartate--tRNA ligase 2, cytoplasmic-like [Mangifera indica]	711	62533	28	17	35.9
210	XP_044473401.1	LOW QUALITY PROTEIN: probable pyridoxal 5~-phosphate synthase subunit PDX1 [Mangifera indica]	710	33400	26	8	32.7
211	XP_044507618.1	peroxidase P7-like [Mangifera indica]	707	35829	18	7	26.4
212	XP_044471656.1	ATP-dependent 6-phosphofructokinase 3-like isoform X1 [Mangifera indica]	706	56333	23	13	32.0
213	XP_044465883.1	GDSL esterase/lipase At5g14450-like [Mangifera indica]	704	44205	20	11	45.4
214	XP_044500455.1	malate dehydrogenase-like [Mangifera indica]	699	35898	23	11	47.3
215	XP_044483831.1	superoxide dismutase [Cu-Zn] [Mangifera indica]	697	15440	20	7	58.2
216	XP_044503050.1	probable metal-nicotianamine transporter YSL6 [Mangifera indica]	692	73999	30	11	23.4
217	AQZ55554.1	hydroperoxide lyase [Mangifera indica]	688	55050	20	11	26.7
218	XP_044466602.1	glucose-6-phosphate 1-dehydrogenase, cytoplasmic isoform [Mangifera indica]	688	58627	25	14	35.7
219	XP_044482345.1	glucan endo-1,3-beta-glucosidase 4-like [Mangifera indica]	686	53075	18	6	21.4
220	XP_044472039.1	26S proteasome regulatory subunit 4 homolog B-like [Mangifera indica]	685	49599	23	14	43.0
221	XP_044480105.1	vesicle transport v-SNARE 13-like [Mangifera indica]	685	24590	19	9	47.3
222	XP_044470979.1	17.3 kDa class II heat shock protein-like [Mangifera indica]	681	17642	15	3	26.1
223	XP_044483592.1	NADPH-dependent aldehyde reductase-like protein, chloroplastic [Mangifera indica]	679	27788	21	8	56.8
224	XP_044468053.1	4-alpha-glucanotransferase DPE2 [Mangifera indica]	678	113153	28	19	28.0
225	XP_044469883.1	PI-PLC X domain-containing protein At5g67130 [Mangifera indica]	677	45156	25	12	38.7
226	XP_044462816.1	uncharacterized protein LOC123193826 isoform X1 [Mangifera indica]	676	41384	25	9	44.5
227	XP_044485128.1	anthocyanidin 3-O-glucosyltransferase 2-like [Mangifera indica]	675	54287	19	8	24.8
228	XP_044510512.1	subtilisin-like protease SBT3 [Mangifera indica]	674	83213	26	14	31.5
229	XP_044463845.1	asparagine--tRNA ligase, cytoplasmic 1-like [Mangifera indica]	671	63231	26	13	29.5
230	XP_044509194.1	60S acidic ribosomal protein P0-like [Mangifera indica]	671	34159	16	8	49.4
231	AJA79010.1	heat-shock protein 23.2 [Mangifera indica]	670	23165	21	8	36.3
232	XP_044506206.1	thiamine thiazole synthase, chloroplastic-like [Mangifera indica]	670	37740	17	8	41.0
233	XP_044505295.1	pectinesterase inhibitor 4-like [Mangifera indica]	665	18782	22	6	34.9
234	XP_044502517.1	pto-interacting protein 1 isoform X1 [Mangifera indica]	662	39398	17	9	40.4
235	XP_044496355.1	plastid-lipid-associated protein, chloroplastic-like [Mangifera indica]	661	34631	21	10	42.6
236	XP_044503163.1	uncharacterized protein At3g61260-like [Mangifera indica]	657	20526	24	10	42.6
237	XP_044465687.1	probable metal-nicotianamine transporter YSL7 [Mangifera indica]	654	78852	21	9	13.3
238	XP_044485580.1	novel plant SNARE 13-like [Mangifera indica]	654	30225	17	6	19.8
239	XP_044511900.1	uncharacterized oxidoreductase At4g09670 [Mangifera indica]	649	40478	29	14	67.7
240	AQZ55555.1	acyl-CoA-oxidase-1 [Mangifera indica]	648	75372	23	15	31.2
241	XP_044492158.1	uncharacterized protein At5g01610-like [Mangifera indica]	648	20223	17	3	16.8
242	XP_044471532.1	nascent polypeptide-associated complex subunit alpha-like protein 1 [Mangifera indica]	645	22200	17	6	34.5
243	XP_044496529.1	cysteine proteinase inhibitor 5-like [Mangifera indica]	644	12956	23	6	51.7
244	XP_044494698.1	2-methylene-furan-3-one reductase-like [Mangifera indica]	641	36614	16	10	45.1
245	XP_044507482.1	triosephosphate isomerase, cytosolic-like [Mangifera indica]	641	27760	20	10	67.3
246	XP_044479075.1	formate dehydrogenase, mitochondrial-like [Mangifera indica]	638	42353	20	12	49.2
247	XP_044509112.1	glycine--tRNA ligase, mitochondrial 1 [Mangifera indica]	638	77859	27	18	29.6
248	XP_044504716.1	phenylacetaldehyde reductase-like isoform X2 [Mangifera indica]	631	35441	24	12	46.1
249	XP_044501454.1	syntaxin-22-like [Mangifera indica]	630	29778	18	7	42.4
250	XP_044500012.1	guanosine nucleotide diphosphate dissociation inhibitor 2 [Mangifera indica]	625	50152	28	17	45.5
251	XP_044464814.1	uncharacterized protein LOC123195222 [Mangifera indica]	618	60804	15	4	13.6
252	XP_044486284.1	ATPase 10, plasma membrane-type-like [Mangifera indica]	616	105014	18	11	17.1
253	XP_044500884.1	syntaxin-121-like [Mangifera indica]	615	37128	17	6	27.6
254	XP_044501606.1	fasciclin-like arabinogalactan protein 7 [Mangifera indica]	614	27003	15	2	7.8
255	XP_044486893.1	LOW QUALITY PROTEIN: probable CoA ligase CCL9 [Mangifera indica]	612	56591	16	9	31.3
256	XP_044463452.1	peroxidase 16 [Mangifera indica]	611	36443	18	12	46.9
257	NP_001267560.1	ubiquitin-conjugating enzyme E2 35-like [Cucumis sativus]	610	17266	18	8	72.5
258	XP_044501744.1	ATP-dependent Clp protease ATP-binding subunit ClpA homolog CD4B, chloroplastic-like [Mangifera indica]	610	102924	23	15	21.7
259	XP_044462300.1	transaldolase-like [Mangifera indica]	607	48227	14	9	30.2
260	XP_044468339.1	UDP-glucose 6-dehydrogenase 1 [Mangifera indica]	605	53465	19	13	37.7
261	XP_044488220.1	glucan endo-1,3-beta-glucosidase 3 isoform X1 [Mangifera indica]	602	53773	15	6	25.0
262	XP_044474329.1	protein SSUH2 homolog [Mangifera indica]	598	48840	22	10	28.1
263	XP_044474764.1	aspartyl protease AED3 [Mangifera indica]	596	47393	23	9	33.6
264	XP_044462978.1	probable 3-hydroxyisobutyrate dehydrogenase-like 1, mitochondrial [Mangifera indica]	591	36671	22	10	48.0
265	XP_044502353.1	cytochrome b561 and DOMON domain-containing protein At3g25290-like [Mangifera indica]	589	44140	15	5	32.3
266	XP_044463379.1	uncharacterized protein LOC123194276 [Mangifera indica]	586	24134	14	4	38.6
267	XP_044487074.1	aldehyde dehydrogenase family 2 member B4, mitochondrial-like [Mangifera indica]	586	59070	18	12	36.3
268	XP_044492971.1	transketolase, chloroplastic [Mangifera indica]	586	81903	26	13	27.7
269	XP_044506112.1	chaperonin 60 subunit beta 3, chloroplastic-like [Mangifera indica]	581	65114	20	13	37.3
270	XP_044490649.1	probable 26S proteasome non-ATPase regulatory subunit 3 [Mangifera indica]	579	55796	23	14	35.2
271	XP_044502363.1	threonine dehydratase biosynthetic, chloroplastic [Mangifera indica]	576	66801	19	12	33.4
272	XP_044511307.1	mannan endo-1,4-beta-mannosidase 7-like [Mangifera indica]	573	48487	12	8	34.6
273	XP_044501316.1	4-hydroxyphenylpyruvate dioxygenase [Mangifera indica]	572	48088	24	14	52.5
274	XP_044475133.1	26S proteasome non-ATPase regulatory subunit 14 homolog [Mangifera indica]	567	34888	19	10	50.6
275	XP_044504369.1	remorin-like [Mangifera indica]	563	21442	24	7	41.6
276	XP_044476237.1	probable UDP-arabinopyranose mutase 2 [Mangifera indica]	562	40284	25	17	69.8
277	XP_044468172.1	alpha-1,4 glucan phosphorylase L isozyme, chloroplastic/amyloplastic [Mangifera indica]	560	111944	23	14	24.0
278	XP_044469103.1	26S proteasome non-ATPase regulatory subunit 12 homolog A [Mangifera indica]	559	51109	24	15	43.4
279	XP_044499233.1	soluble inorganic pyrophosphatase 4-like isoform X2 [Mangifera indica]	556	24587	18	8	51.2
280	XP_044497070.1	pectinesterase 3-like [Mangifera indica]	554	64087	20	11	26.2
281	XP_044467985.1	villin-3 [Mangifera indica]	553	103819	20	14	19.2
282	XP_044471476.1	tetraspanin-3-like [Mangifera indica]	553	32368	20	6	28.0
283	XP_044487981.1	caffeoyl-CoA O-methyltransferase [Mangifera indica]	553	27749	21	9	56.6
284	XP_044499837.1	26S proteasome regulatory subunit 6A homolog [Mangifera indica]	552	47528	17	10	34.6
285	XP_044461692.1	fumarylacetoacetase [Mangifera indica]	547	46112	22	12	47.1
286	XP_044465264.1	citrate synthase, mitochondrial [Mangifera indica]	544	52882	27	14	38.0
287	XP_044474416.1	peroxidase 12 [Mangifera indica]	544	41077	15	8	31.6
288	XP_044486913.1	ras-related protein RABD2c [Mangifera indica]	542	22808	23	10	69.8
289	XP_044463968.1	protein TSS-like [Mangifera indica]	540	206439	21	14	11.3
290	XP_044512155.1	sugar transporter ERD6-like 6 isoform X1 [Mangifera indica]	538	52322	13	6	23.7
291	XP_044489817.1	cullin-associated NEDD8-dissociated protein 1-like [Mangifera indica]	535	136344	19	14	19.2
292	XP_044477402.1	26S proteasome non-ATPase regulatory subunit 8 homolog A-like [Mangifera indica]	533	31044	19	8	44.9
293	XP_044489766.1	glutamine--tRNA ligase, cytoplasmic-like [Mangifera indica]	533	91353	19	12	18.1
294	XP_044485569.1	V-type proton ATPase 16 kDa proteolipid subunit-like [Mangifera indica]	527	16789	20	3	47.9
295	XP_044500654.1	stem-specific protein TSJT1-like [Mangifera indica]	526	27135	17	8	47.0
296	XP_044491710.1	probable pectinesterase/pectinesterase inhibitor 7 [Mangifera indica]	525	62239	14	7	18.8
297	XP_044484357.1	ras-related protein Rab11A [Mangifera indica]	523	24976	19	10	56.7
298	XP_044475697.1	40S ribosomal protein S18-like [Mangifera indica]	520	17632	15	4	32.2
299	XP_044483307.1	T-complex protein 1 subunit eta [Mangifera indica]	519	61156	24	10	30.7
300	XP_044489403.1	chaperone protein dnaJ 10 [Mangifera indica]	518	38599	11	8	44.4
301	XP_044471027.1	18.2 kDa class I heat shock protein-like [Mangifera indica]	517	17649	11	4	42.2
302	XP_044491822.1	NAD-dependent malic enzyme 59 kDa isoform, mitochondrial [Mangifera indica]	517	67084	20	11	25.7
303	XP_044468824.1	remorin-like [Mangifera indica]	516	21950	24	7	48.5
304	XP_044507307.1	ras-related protein Rab7-like [Mangifera indica]	515	23386	18	10	67.5
305	XP_044477196.1	glycerophosphodiester phosphodiesterase GDPD6-like [Mangifera indica]	514	47529	18	9	35.3
306	XP_044512394.1	secoisolariciresinol dehydrogenase-like [Mangifera indica]	514	28894	17	6	28.4
307	XP_044492917.1	exportin-2-like [Mangifera indica]	509	109939	16	12	18.2
308	XP_044463594.1	chitinase 4-like isoform X1 [Mangifera indica]	507	26034	15	8	58.2
309	XP_044507951.1	coatomer subunit gamma-like [Mangifera indica]	507	99475	13	9	15.2
310	ADB43614.1	alcohol dehydrogenase 2 [Mangifera indica]	506	42368	20	9	30.1
311	XP_044469003.1	T-complex protein 1 subunit zeta 1-like [Mangifera indica]	504	59511	15	6	16.1
312	XP_044489932.1	stromal 70 kDa heat shock-related protein, chloroplastic [Mangifera indica]	502	76052	21	15	23.8
313	XP_044461656.1	elongation factor 1-alpha-like [Mangifera indica]	501	49599	23	10	28.4
314	XP_044500112.1	dihydrolipoyl dehydrogenase 1, mitochondrial [Mangifera indica]	498	53905	17	10	27.9
315	XP_044475540.1	nucleobase-ascorbate transporter 3-like [Mangifera indica]	497	60328	16	9	26.4
316	XP_044462592.1	alpha-soluble NSF attachment protein 2-like [Mangifera indica]	496	33026	17	8	36.3
317	XP_044472368.1	aspartate--tRNA ligase 2, cytoplasmic-like [Mangifera indica]	495	62301	14	10	20.0
318	XP_044491073.1	glycine-rich RNA-binding protein GRP2A-like [Mangifera indica]	492	15431	14	4	36.5
319	XP_044508624.1	kunitz type trypsin inhibitor 104-like [Mangifera indica]	491	21771	11	4	23.0
320	XP_044483126.1	cysteine synthase [Mangifera indica]	490	34466	15	8	36.6
321	XP_044486478.1	elongation factor 1-delta-like [Mangifera indica]	490	25117	20	8	51.5
322	XP_044511989.1	T-complex protein 1 subunit beta [Mangifera indica]	490	57393	21	12	37.0
323	XP_044492796.1	alanine--tRNA ligase-like [Mangifera indica]	487	111260	17	11	14.1
324	XP_044509599.1	ADP-ribosylation factor-like protein 8a [Mangifera indica]	486	20948	23	9	75.0
325	XP_044484038.1	peroxiredoxin-2F, mitochondrial [Mangifera indica]	485	21713	16	8	54.5
326	XP_044499041.1	sodium/calcium exchanger NCL isoform X1 [Mangifera indica]	484	63681	16	7	13.9
327	XP_044487612.1	thaumatin-like protein 1b isoform X1 [Mangifera indica]	483	26460	19	9	36.5
328	XP_044492307.1	pectin acetylesterase 3-like isoform X1 [Mangifera indica]	480	50762	13	6	20.1
329	XP_044473926.1	homogentisate 1,2-dioxygenase-like [Mangifera indica]	479	52530	14	11	42.3
330	XP_044466900.1	26S proteasome non-ATPase regulatory subunit 13 homolog B-like [Mangifera indica]	476	44389	14	10	35.0
331	XP_044489786.1	uncharacterized protein LOC123214117 [Mangifera indica]	474	40359	15	9	34.1
332	XP_044482356.1	S-adenosylmethionine synthase-like [Mangifera indica]	473	43718	16	9	32.8
333	XP_044483520.1	DNA damage-repair/toleration protein DRT102 [Mangifera indica]	473	33351	12	9	32.7
334	XP_044460726.1	tropinone reductase-like 3 [Mangifera indica]	472	26811	13	5	32.5
335	XP_044482650.1	serine--tRNA ligase-like [Mangifera indica]	472	51828	18	11	32.9
336	XP_044493140.1	alcohol dehydrogenase class-3 [Mangifera indica]	472	41511	17	8	40.9
337	YP_009390734.1	ribulose 1,5-bisphosphate carboxylase/oxygenase large subunit [Mangifera indica]	470	53147	19	11	26.5
338	XP_006451004.1	GTP-binding nuclear protein Ran1B [Citrus x clementina]	469	25375	15	9	46.6
339	XP_044499758.1	protease 2 [Mangifera indica]	469	85463	16	10	21.1
340	XP_044487755.1	lysM domain-containing GPI-anchored protein 2 [Mangifera indica]	467	37549	13	4	10.4
341	XP_044489779.1	uncharacterized protein LOC123214112 [Mangifera indica]	466	45657	13	7	24.2
342	XP_044505957.1	cytosolic sulfotransferase 12-like [Mangifera indica]	465	36785	14	8	36.1
343	XP_044473520.1	importin subunit beta-1-like [Mangifera indica]	464	97110	15	9	20.0
344	XP_044482620.1	pathogenesis-related protein PR-4-like [Mangifera indica]	464	15801	14	6	74.1
345	XP_044508682.1	adenosine kinase 2 [Mangifera indica]	464	37902	18	7	29.9
346	XP_044472561.1	leucine-rich repeat extensin-like protein 2 [Mangifera indica]	463	85473	19	9	16.7
347	XP_044487989.1	cyclase-associated protein 1 [Mangifera indica]	462	51532	19	13	33.1
348	XP_044468290.1	peroxiredoxin-2E-2, chloroplastic [Mangifera indica]	458	24412	11	6	45.4
349	UVF71837.1	14-3-3-A1 protein [Mangifera indica]	457	29727	14	7	41.2
350	XP_044465113.1	glyoxylate/succinic semialdehyde reductase 1-like [Mangifera indica]	457	30496	10	7	46.2
351	XP_044461698.1	monothiol glutaredoxin-S17 [Mangifera indica]	455	53363	9	6	17.3
352	XP_044465818.1	syntaxin-132-like isoform X1 [Mangifera indica]	455	34777	16	6	24.4
353	XP_044480372.1	protein NRT1/ PTR FAMILY 8.3-like [Mangifera indica]	455	65486	12	8	19.3
354	XP_044465719.1	fasciclin-like arabinogalactan protein 13 [Mangifera indica]	450	25691	11	2	13.0
355	XP_044468913.1	calcium-binding protein CBP [Mangifera indica]	450	28344	15	5	34.2
356	XP_044506428.1	uncharacterized protein LOC123226040 isoform X1 [Mangifera indica]	449	45531	14	5	19.0
357	XP_044473412.1	isocitrate dehydrogenase [NAD] catalytic subunit 5, mitochondrial [Mangifera indica]	448	41302	17	8	26.3
358	XP_044489369.1	serine/threonine-protein phosphatase 2A 65 kDa regulatory subunit A beta isoform-like [Mangifera indica]	447	66225	20	12	35.1
359	XP_044464157.1	tetraspanin-8-like [Mangifera indica]	446	30827	12	2	14.6
360	XP_044475228.1	sugar transporter ERD6-like 6 [Mangifera indica]	442	52661	17	7	34.6
361	XP_044507975.1	uncharacterized protein LOC123227298 [Mangifera indica]	441	25461	12	7	51.3
362	XP_044477642.1	UDP-glucose 4-epimerase GEPI48-like [Mangifera indica]	440	38489	19	11	54.9
363	XP_044496225.1	quinone oxidoreductase PIG3-like [Mangifera indica]	440	34698	15	9	40.3
364	XP_044483913.1	beta-glucosidase BoGH3B-like [Mangifera indica]	436	69025	17	11	23.7
365	XP_044500776.1	putative E3 ubiquitin-protein ligase XBAT35 isoform X1 [Mangifera indica]	435	54470	15	8	24.8
366	XP_044467057.1	protein usf [Mangifera indica]	430	30051	18	7	32.6
367	XP_044470946.1	protein FIP1 isoform X1 [Mangifera indica]	425	40521	12	6	24.6
368	XP_044503308.1	scopoletin glucosyltransferase-like [Mangifera indica]	423	57596	13	7	22.5
369	XP_044471061.1	thiol protease aleurain-like [Mangifera indica]	422	39898	13	7	30.6
370	XP_044460628.1	eukaryotic translation initiation factor 3 subunit F-like [Mangifera indica]	421	31846	14	9	53.1
371	XP_044490233.1	uncharacterized protein LOC123214500 [Mangifera indica]	421	49457	10	6	21.5
372	XP_044477295.1	probable aspartyl aminopeptidase [Mangifera indica]	420	53616	11	8	26.7
373	XP_044487168.1	chaperonin CPN60-2, mitochondrial [Mangifera indica]	418	61847	6	4	12.0
374	XP_044483796.1	T-complex protein 1 subunit theta-like [Mangifera indica]	417	59244	14	10	23.6
375	XP_044468668.1	6-phosphogluconate dehydrogenase, decarboxylating 2 [Mangifera indica]	416	53731	18	12	34.1
376	XP_044477091.1	eukaryotic translation initiation factor 3 subunit J-A-like [Mangifera indica]	416	24793	12	6	34.8
377	XP_044479863.1	eukaryotic peptide chain release factor subunit 1-3-like [Mangifera indica]	416	49444	13	6	20.6
378	XP_044511682.1	TOM1-like protein 4 [Mangifera indica]	411	55564	9	4	13.1
379	XP_044465694.1	kunitz trypsin inhibitor 5-like [Mangifera indica]	410	23357	11	5	33.0
380	XP_044488019.1	NDR1/HIN1-like protein 6 [Mangifera indica]	409	29105	9	2	15.5
381	XP_044494348.1	T-complex protein 1 subunit alpha [Mangifera indica]	409	59347	12	8	21.1
382	XP_044464529.1	40S ribosomal protein S4-3 [Mangifera indica]	408	29768	13	7	31.3
383	XP_044475325.1	calcium-dependent protein kinase 11-like [Mangifera indica]	408	57442	14	6	21.3
384	XP_044486216.1	embryo-specific protein ATS3B-like [Mangifera indica]	408	18515	7	3	30.2
385	AFJ53076.1	enone oxidoreductase [Mangifera indica]	407	40615	14	8	35.3
386	XP_044479614.1	probable L-cysteine desulfhydrase, chloroplastic [Mangifera indica]	405	55486	13	8	24.9
387	XP_044506498.1	sorbitol dehydrogenase [Mangifera indica]	405	39977	13	10	38.5
388	XP_044471629.1	proline-rich receptor-like protein kinase PERK1 [Mangifera indica]	399	69494	12	7	16.9
389	XP_044464824.1	probable pectinesterase/pectinesterase inhibitor 12 [Mangifera indica]	398	59815	11	7	18.3
390	XP_044494898.1	uncharacterized protein At5g02240 [Mangifera indica]	398	36048	14	7	31.7
391	XP_044475536.1	probable protein phosphatase 2C 10 isoform X1 [Mangifera indica]	397	31260	11	8	41.8
392	XP_044503745.1	non-specific lipid-transfer protein 1-like [Mangifera indica]	396	12312	6	3	35.6
393	XP_044512028.1	dihydrolipoyllysine-residue acetyltransferase component 5 of pyruvate dehydrogenase complex, chloroplastic-like [Mangifera indica]	396	49943	11	5	22.2
394	XP_044472626.1	60S ribosomal protein L4-like isoform X1 [Mangifera indica]	395	44727	15	7	23.7
395	XP_044467027.1	ferredoxin--NADP reductase, leaf-type isozyme, chloroplastic [Mangifera indica]	393	40805	15	8	34.3
396	XP_044460750.1	ornithine aminotransferase, mitochondrial isoform X1 [Mangifera indica]	391	52024	13	9	28.8
397	XP_044463664.1	profilin-like [Mangifera indica]	390	14093	13	4	77.1
398	XP_044469485.1	ADP-ribosylation factor 1-like [Mangifera indica]	390	20622	15	5	29.8
399	XP_044493512.1	vacuolar-sorting protein BRO1-like [Mangifera indica]	390	98605	14	10	14.4
400	XP_044484439.1	aquaporin TIP2-1 [Mangifera indica]	388	25301	9	4	28.7
401	XP_044504205.1	succinate--CoA ligase [ADP-forming] subunit beta, mitochondrial isoform X1 [Mangifera indica]	387	45520	13	8	26.8
402	XP_044463218.1	far upstream element-binding protein 3-like [Mangifera indica]	384	68604	10	5	11.9
403	AIY24987.1	chalcone synthase 1 [Mangifera indica]	382	43066	14	10	41.0
404	XP_044466311.1	glutaredoxin-like [Mangifera indica]	382	11243	8	6	67.3
405	XP_044492744.1	sucrose-phosphatase 2 [Mangifera indica]	381	48231	12	8	28.5
406	XP_044466474.1	FAM10 family protein At4g22670 isoform X1 [Mangifera indica]	380	41404	13	9	31.8
407	XP_044470734.1	60S ribosomal protein L8-3 [Mangifera indica]	379	28377	10	4	23.5
408	XP_044504791.1	actin-depolymerizing factor 2-like [Mangifera indica]	379	16153	11	4	51.8
409	XP_044500081.1	heat shock 70 kDa protein 8 isoform X1 [Mangifera indica]	377	69620	11	7	15.0
410	XP_044482892.1	biotin carboxyl carrier protein of acetyl-CoA carboxylase, chloroplastic-like isoform X1 [Mangifera indica]	376	33225	9	3	17.9
411	XP_044469894.1	putative glucose-6-phosphate 1-epimerase [Mangifera indica]	374	34573	13	5	26.6
412	XP_044483901.1	enoyl-[acyl-carrier-protein] reductase [NADH], chloroplastic-like [Mangifera indica]	374	41507	14	7	29.1
413	XP_044508684.1	probable 26S proteasome non-ATPase regulatory subunit 3 [Mangifera indica]	373	55760	14	10	26.1
414	XP_044467833.1	V-type proton ATPase subunit d2 [Mangifera indica]	371	41170	12	7	29.9
415	XP_044480162.1	ubiquitin-activating enzyme E1 1-like isoform X1 [Mangifera indica]	370	129627	17	10	11.2
416	XP_044487893.1	carotenoid 9,10(9~,10~)-cleavage dioxygenase 1 [Mangifera indica]	370	60672	11	6	13.2
417	XP_044470359.1	succinate dehydrogenase [ubiquinone] flavoprotein subunit, mitochondrial [Mangifera indica]	369	70078	10	7	16.3
418	XP_044470297.1	glutathionyl-hydroquinone reductase YqjG-like [Mangifera indica]	368	41150	13	9	28.6
419	XP_044475492.1	UDP-sugar pyrophosphorylase-like [Mangifera indica]	368	69253	10	5	10.2
420	XP_044504813.1	60S ribosomal protein L12-like [Mangifera indica]	367	17937	11	6	52.4
421	XP_044506520.1	ruBisCO large subunit-binding protein subunit alpha-like [Mangifera indica]	366	61615	10	8	22.4
422	XP_044484202.1	monocopper oxidase-like protein SKU5 [Mangifera indica]	365	66379	10	7	19.0
423	XP_044490481.1	soluble inorganic pyrophosphatase 6, chloroplastic-like [Mangifera indica]	365	33294	12	8	37.4
424	XP_044483370.1	aspartic proteinase 36-like [Mangifera indica]	362	52954	11	7	23.2
425	XP_044464963.1	peroxiredoxin-2 [Mangifera indica]	360	17463	13	8	69.8
426	XP_044481562.1	1-aminocyclopropane-1-carboxylate oxidase homolog 1-like [Mangifera indica]	360	41434	14	9	35.5
427	XP_044484552.1	60S ribosomal protein L9-like [Mangifera indica]	360	22166	13	7	44.8
428	XP_044502373.1	aminopeptidase P1-like [Mangifera indica]	360	71737	9	7	17.4
429	XP_044485623.1	probable phospholipid hydroperoxide glutathione peroxidase [Mangifera indica]	359	27311	9	3	20.0
430	XP_044471003.1	early nodulin-like protein 1 [Mangifera indica]	358	19095	11	5	34.3
431	XP_044483692.1	60S ribosomal protein L10a-3 [Mangifera indica]	358	24883	14	7	35.0
432	XP_044484481.1	proteasome subunit alpha type-5 [Mangifera indica]	357	26118	11	6	43.5
433	XP_044484642.1	gamma aminobutyrate transaminase 1, mitochondrial isoform X1 [Mangifera indica]	357	57173	7	5	14.7
434	XP_044482736.1	cell division cycle protein 48 homolog [Mangifera indica]	356	90458	19	14	27.9
435	XP_044488639.1	non-specific lipid transfer protein GPI-anchored 31 [Mangifera indica]	356	18185	8	3	13.6
436	XP_044499602.1	protein transport protein SEC23-like [Mangifera indica]	354	86125	14	9	27.0
437	XP_044462360.1	thioredoxin-like protein CXXS1 [Mangifera indica]	352	14064	13	6	29.6
438	XP_044463189.1	aspartyl protease family protein At5g10770-like [Mangifera indica]	352	51950	12	8	26.8
439	XP_044478174.1	isoleucine--tRNA ligase, cytoplasmic-like [Mangifera indica]	351	136372	19	11	11.0
440	XP_044488396.1	ras-related protein Rab7 [Mangifera indica]	351	23413	12	7	41.3
441	XP_044487633.1	40S ribosomal protein Sa-2-like [Mangifera indica]	348	35168	14	9	36.5
442	UPT49964.1	dehydroascorbate reductase cytosolic [Mangifera indica]	347	23895	15	11	68.1
443	XP_044466322.1	ADP,ATP carrier protein 3, mitochondrial-like [Mangifera indica]	346	41098	13	5	17.7
444	XP_044483125.1	ran-binding protein 1 homolog a-like [Mangifera indica]	346	24320	10	5	40.7
445	XP_044486459.1	60S ribosomal protein L7-2 [Mangifera indica]	345	28540	16	10	42.0
446	XP_044464150.1	nucleosome assembly protein 1 2-like isoform X1 [Mangifera indica]	343	42989	13	7	23.5
447	XP_044493022.1	ribonuclease TUDOR 1-like [Mangifera indica]	343	107930	14	11	19.5
448	XP_044477437.1	T-complex protein 1 subunit delta [Mangifera indica]	340	58039	18	11	37.6
449	XP_044479747.1	polyadenylate-binding protein 2-like isoform X1 [Mangifera indica]	340	70680	13	7	15.8
450	XP_044507143.1	glycine-rich RNA-binding protein-like [Mangifera indica]	339	15961	10	4	26.8
451	XP_044466340.1	stearoyl-[acyl-carrier-protein] 9-desaturase, chloroplastic [Mangifera indica]	338	45617	16	7	22.2
452	XP_044469358.1	cysteine proteinase COT44 [Mangifera indica]	336	43173	9	4	16.5
453	XP_044463055.1	40S ribosomal protein S3-3-like [Mangifera indica]	335	26819	11	7	36.6
454	XP_044483574.1	uncharacterized protein LOC123209544 [Mangifera indica]	333	34184	9	4	19.4
455	XP_044501366.1	syntaxin-71-like [Mangifera indica]	331	30159	12	10	42.9
456	XP_044487762.1	small heat shock protein, chloroplastic-like [Mangifera indica]	329	25830	18	7	42.0
457	XP_044479768.1	D-3-phosphoglycerate dehydrogenase 1, chloroplastic-like [Mangifera indica]	328	63275	9	5	15.6
458	XP_044479974.1	probable acyl-CoA dehydrogenase IBR3 [Mangifera indica]	326	90900	15	12	20.5
459	XP_044468440.1	alpha-L-arabinofuranosidase 1-like [Mangifera indica]	325	74946	11	7	16.5
460	XP_044473998.1	uncharacterized protein LOC123202235 [Mangifera indica]	323	34410	8	4	21.2
461	XP_044509471.1	36.4 kDa proline-rich protein-like [Mangifera indica]	322	35263	6	2	12.6
462	XP_044494834.1	pyruvate dehydrogenase E1 component subunit alpha-3, chloroplastic-like [Mangifera indica]	321	48001	10	5	19.0
463	XP_044466442.1	probable metal-nicotianamine transporter YSL7 [Mangifera indica]	320	78869	11	8	18.6
464	XP_008444773.1	V-type proton ATPase 16 kDa proteolipid subunit [Cucumis melo]	317	16748	10	3	46.1
465	XP_044466894.1	LOW QUALITY PROTEIN: uridine kinase-like protein 1, chloroplastic [Mangifera indica]	317	53299	7	6	21.9
466	XP_044471125.1	villin-4-like isoform X3 [Mangifera indica]	317	96640	22	12	16.8
467	XP_044484447.1	40S ribosomal protein S5 [Mangifera indica]	316	23446	9	4	31.4
468	XP_044485860.1	MA3 DOMAIN-CONTAINING TRANSLATION REGULATORY FACTOR 1-like [Mangifera indica]	316	78646	10	6	14.5
469	XP_044472921.1	prosaposin-like isoform X1 [Mangifera indica]	314	26292	8	3	26.4
470	XP_044463926.1	aspartate aminotransferase, cytoplasmic [Mangifera indica]	313	49657	11	6	15.7
471	XP_044466841.1	formate dehydrogenase, mitochondrial [Mangifera indica]	312	42148	11	8	36.3
472	XP_044497424.1	ras-related protein RABF2a [Mangifera indica]	311	21936	8	3	21.5
473	XP_044473633.1	laccase-7-like [Mangifera indica]	310	62787	10	4	9.0
474	XP_044487990.1	glucan endo-1,3-beta-glucosidase 7-like [Mangifera indica]	309	48848	15	10	47.5
475	XP_044497042.1	IAA-amino acid hydrolase ILR1-like 4 [Mangifera indica]	309	48313	12	7	27.0
476	AQZ55551.1	9-lipoxygenase [Mangifera indica]	308	96418	16	10	19.3
477	XP_044464719.1	xylose isomerase-like [Mangifera indica]	308	53956	9	6	15.7
478	XP_044485562.1	delta-1-pyrroline-5-carboxylate dehydrogenase 12A1, mitochondrial [Mangifera indica]	308	61590	13	9	27.7
479	XP_044465875.1	kunitz trypsin inhibitor 5-like [Mangifera indica]	307	23328	9	5	32.4
480	XP_044477815.1	biotin carboxylase 2, chloroplastic-like isoform X1 [Mangifera indica]	307	59303	11	11	35.1
481	XP_044508675.1	DEAD-box ATP-dependent RNA helicase 38 [Mangifera indica]	307	54477	7	3	9.5
482	XP_044487319.1	hsp70-Hsp90 organizing protein 3-like [Mangifera indica]	306	65749	13	8	16.9
483	XP_044473404.1	V-type proton ATPase subunit G-like [Mangifera indica]	305	12168	6	4	43.1
484	XP_044474123.1	enolase 2 [Mangifera indica]	305	48317	8	5	19.1
485	XP_044473872.1	ubiquitin carboxyl-terminal hydrolase 14-like isoform X1 [Mangifera indica]	304	90569	6	3	6.9
486	XP_044498089.1	6,7-dimethyl-8-ribityllumazine synthase, chloroplastic [Mangifera indica]	304	23479	9	3	14.5
487	XP_044471664.1	probable galactinol--sucrose galactosyltransferase 6 [Mangifera indica]	303	86549	14	6	9.6
488	XP_044468772.1	putative glycerol-3-phosphate transporter 1 [Mangifera indica]	302	56710	8	5	17.2
489	XP_044506446.1	probable mitochondrial-processing peptidase subunit beta, mitochondrial [Mangifera indica]	302	59105	12	8	17.5
490	XP_044485764.1	26S proteasome non-ATPase regulatory subunit 6 homolog [Mangifera indica]	301	44683	11	6	16.1
491	XP_044462694.1	enhancer of mRNA-decapping protein 4-like isoform X1 [Mangifera indica]	300	152578	14	10	9.4
492	XP_044488784.1	dihydrolipoyllysine-residue acetyltransferase component 4 of pyruvate dehydrogenase complex, chloroplastic isoform X1 [Mangifera indica]	298	50384	10	6	17.9
493	UPT49960.1	GDP-mannose 3,5-epimerase 1 [Mangifera indica]	297	42899	9	5	15.7
494	XP_044480456.1	TBCC domain-containing protein 1-like isoform X1 [Mangifera indica]	297	62839	8	5	11.5
495	XP_044481513.1	endo-1,4-beta-xylanase 5-like [Mangifera indica]	297	65920	5	3	7.2
496	XP_044483412.1	glycosyl hydrolase 5 family protein-like isoform X1 [Mangifera indica]	297	60398	11	6	16.9
497	XP_044474039.1	probable bifunctional methylthioribulose-1-phosphate dehydratase/enolase-phosphatase E1 [Mangifera indica]	296	57474	8	6	13.7
498	XP_044482549.1	triosephosphate isomerase, cytosolic [Mangifera indica]	296	27373	13	6	32.4
499	XP_044490279.1	delta(24)-sterol reductase [Mangifera indica]	296	66526	10	8	24.7
500	XP_044487027.1	UDP-glucose 4-epimerase GEPI48-like [Mangifera indica]	295	38496	10	6	24.1
501	XP_044463668.1	arginine--tRNA ligase, cytoplasmic-like isoform X1 [Mangifera indica]	294	72794	8	4	8.0
502	XP_044508658.1	2-oxoglutarate dehydrogenase, mitochondrial-like [Mangifera indica]	294	116649	9	8	13.4
503	XP_044486053.1	26S proteasome non-ATPase regulatory subunit 1 homolog A-like [Mangifera indica]	293	109011	12	8	11.1
504	XP_044497800.1	GTP-binding protein SAR1B-like [Mangifera indica]	291	22007	9	5	35.8
505	XP_044498311.1	5-oxoprolinase [Mangifera indica]	291	139225	7	4	5.2
506	XP_044494509.1	benzaldehyde dehydrogenase, mitochondrial [Mangifera indica]	290	58419	8	4	10.9
507	XP_044493509.1	nuclear transport factor 2B-like [Mangifera indica]	288	13607	11	3	45.5
508	XP_044472690.1	ras-related protein RABE1c-like [Mangifera indica]	286	24119	12	6	40.3
509	XP_044485686.1	heme-binding protein 2-like [Mangifera indica]	286	25176	10	7	37.7
510	XP_044505294.1	21 kDa protein-like [Mangifera indica]	286	21545	8	3	21.8
511	XP_044473883.1	universal stress protein PHOS32 [Mangifera indica]	284	18198	10	4	47.0
512	XP_044488046.1	PLASMODESMATA CALLOSE-BINDING PROTEIN 3-like [Mangifera indica]	284	19521	6	2	21.7
513	XP_044490143.1	fructose-bisphosphate aldolase 3, chloroplastic [Mangifera indica]	284	43212	6	3	15.2
514	XP_044492258.1	universal stress protein A-like protein [Mangifera indica]	284	17067	7	3	30.8
515	XP_044496921.1	aminomethyltransferase, mitochondrial [Mangifera indica]	283	44706	9	4	21.8
516	XP_044512186.1	3-oxo-Delta(4,5)-steroid 5-beta-reductase-like [Mangifera indica]	283	44520	7	5	20.6
517	XP_044483130.1	ubiquitin C-terminal hydrolase 12-like isoform X1 [Mangifera indica]	281	131922	8	5	6.4
518	XP_044486537.1	importin subunit alpha-2 [Mangifera indica]	280	58624	12	10	24.9
519	XP_044509563.1	T-complex protein 1 subunit gamma-like [Mangifera indica]	279	61059	9	6	13.1
520	NP_001238311.2	ribosomal protein S15a [Glycine max]	278	14822	10	4	38.5
521	XP_044468783.1	LOW QUALITY PROTEIN: eukaryotic translation initiation factor 3 subunit M-like [Mangifera indica]	277	46677	12	8	26.1
522	XP_044462962.1	probable xyloglucan endotransglucosylase/hydrolase protein 23 [Mangifera indica]	276	32953	7	4	18.0
523	XP_044464988.1	VAMP-like protein YKT61 [Mangifera indica]	276	22737	12	7	39.7
524	XP_044500411.1	acetate--CoA ligase CCL3 isoform X1 [Mangifera indica]	276	62620	10	9	30.6
525	XP_044503660.1	tobamovirus multiplication protein 2A-like [Mangifera indica]	276	31823	11	5	24.0
526	XP_044496300.1	aldehyde dehydrogenase family 7 member A1-like isoform X1 [Mangifera indica]	275	59182	14	9	27.2
527	XP_044504981.1	nascent polypeptide-associated complex subunit alpha-like protein isoform X2 [Mangifera indica]	275	22116	5	2	15.3
528	QCP57273.1	eukaryotic translation initiation factor 3 subunit C [Mangifera indica]	274	103884	8	6	10.9
529	XP_044499954.1	S-adenosylmethionine synthase [Mangifera indica]	274	43617	10	8	27.0
530	XP_044503950.1	uncharacterized protein LOC123224379 [Mangifera indica]	274	39718	10	4	13.8
531	XP_044507751.1	NDR1/HIN1-like protein 3 [Mangifera indica]	274	25653	7	2	11.2
532	XP_044468458.1	peroxisomal 2,4-dienoyl-CoA reductase [(3E)-enoyl-CoA-producing] [Mangifera indica]	273	32040	8	5	30.1
533	XP_044478135.1	small nuclear ribonucleoprotein-associated protein B~-like [Mangifera indica]	273	29207	9	4	17.3
534	XP_044493014.1	glutathione S-transferase F8, chloroplastic-like isoform X1 [Mangifera indica]	272	24239	14	6	41.3
535	XP_044496339.1	proteasome subunit alpha type-6 [Mangifera indica]	271	27493	10	7	35.8
536	XP_044481013.1	putative 4-hydroxy-4-methyl-2-oxoglutarate aldolase 2 [Mangifera indica]	270	18063	10	7	55.4
537	XP_044494631.1	mitochondrial outer membrane protein porin of 36 kDa [Mangifera indica]	269	29675	10	5	23.6
538	XP_044464243.1	zinc transporter 4, chloroplastic-like [Mangifera indica]	266	44918	4	2	9.6
539	XP_044499210.1	signal peptide peptidase-like 2 isoform X1 [Mangifera indica]	266	59070	7	4	10.0
540	XP_044463182.1	copper transporter 5 [Mangifera indica]	265	16201	6	2	29.7
541	XP_044500883.1	protein GrpE-like [Mangifera indica]	265	37201	5	3	11.3
542	XP_044504663.1	60S acidic ribosomal protein P2-1-like [Mangifera indica]	265	11410	12	6	82.5
543	XP_044468025.1	ABC transporter C family member 10-like [Mangifera indica]	264	166449	5	2	2.4
544	XP_044497554.1	26S proteasome regulatory subunit 7 [Mangifera indica]	262	48150	9	6	17.8
545	XP_044511380.1	uncharacterized protein LOC123229549 [Mangifera indica]	262	42707	7	5	13.4
546	XP_044489509.1	proteasome subunit beta type-5-B-like [Mangifera indica]	261	29333	7	5	26.5
547	XP_044490093.1	basic transcription factor 3-like [Mangifera indica]	261	17383	7	5	42.9
548	XP_044507567.1	chalcone--flavanone isomerase-like [Mangifera indica]	260	27069	9	7	36.0
549	XP_044472849.1	40S ribosomal protein S24-1 [Mangifera indica]	259	15471	8	5	30.6
550	XP_044498515.1	endochitinase PR4-like [Mangifera indica]	259	40270	5	2	6.7
551	XP_044511816.1	proteasome subunit alpha type-1-B-like [Mangifera indica]	259	30159	7	5	28.8
552	XP_044470917.1	glucan endo-1,3-beta-glucosidase 6 [Mangifera indica]	258	52597	12	8	26.0
553	XP_044480128.1	probable ubiquitin conjugation factor E4 [Mangifera indica]	258	119534	11	7	9.0
554	XP_044477208.1	LOW QUALITY PROTEIN: beta-adaptin-like protein B [Mangifera indica]	256	102202	8	6	8.4
555	XP_044496696.1	peroxisomal (S)-2-hydroxy-acid oxidase-like isoform X1 [Mangifera indica]	255	40463	5	3	14.7
556	XP_044500073.1	probable serine incorporator [Mangifera indica]	255	46171	6	2	9.5
557	XP_044510297.1	1,4-alpha-glucan-branching enzyme 1, chloroplastic/amyloplastic-like [Mangifera indica]	255	95946	8	6	9.5
558	XP_044511385.1	ubiquitin-like domain-containing protein CIP73 isoform X1 [Mangifera indica]	255	100241	6	4	8.7
559	XP_044469067.1	S-formylglutathione hydrolase [Mangifera indica]	252	32045	8	5	29.6
560	XP_044484515.1	peroxidase 73-like [Mangifera indica]	252	37120	8	6	31.6
561	XP_044472691.1	OVARIAN TUMOR DOMAIN-containing deubiquitinating enzyme 2 [Mangifera indica]	251	23803	8	3	18.3
562	XP_044484431.1	3-oxoacyl-[acyl-carrier-protein] synthase 3 A, chloroplastic-like [Mangifera indica]	251	42653	8	6	29.0
563	XP_044477729.1	aspartic proteinase-like [Mangifera indica]	250	55076	8	4	8.0
564	XP_044489231.1	methionine S-methyltransferase [Mangifera indica]	249	123061	7	5	5.7
565	XP_044479984.1	translationally-controlled tumor protein homolog [Mangifera indica]	248	19087	8	3	29.2
566	XP_044465937.1	enolase 1, chloroplastic-like [Mangifera indica]	247	50682	7	3	8.5
567	XP_044470314.1	proteasome subunit alpha type-7 [Mangifera indica]	246	27235	7	5	34.5
568	XP_044491426.1	nucleoside diphosphate kinase 1-like [Mangifera indica]	246	16520	7	4	30.4
569	XP_044476066.1	LOW QUALITY PROTEIN: branched-chain-amino-acid aminotransferase-like protein 1 [Mangifera indica]	245	109293	10	6	9.1
570	XP_044483543.1	vesicle-fusing ATPase-like [Mangifera indica]	244	82006	13	8	15.5
571	XP_044485120.1	nicotinate phosphoribosyltransferase 2-like [Mangifera indica]	244	63429	8	6	18.5
572	XP_044491603.1	nodulin-related protein 1 [Mangifera indica]	244	14449	4	2	15.4
573	XP_044465593.1	guanine nucleotide-binding protein subunit beta-like protein [Mangifera indica]	243	36332	10	6	26.9
574	XP_044481860.1	protein adenylyltransferase SelO [Mangifera indica]	243	72366	6	6	13.7
575	XP_044483004.1	isopentenyl-diphosphate Delta-isomerase I-like [Mangifera indica]	243	34628	9	7	31.4
576	XP_044503698.1	golgin subfamily B member 1 isoform X9 [Mangifera indica]	243	633500	9	7	2.0
577	XP_044480695.1	carbonic anhydrase 2-like isoform X1 [Mangifera indica]	242	31184	8	6	30.5
578	XP_044496356.1	pyrophosphate--fructose 6-phosphate 1-phosphotransferase subunit beta [Mangifera indica]	241	62377	7	5	14.7
579	XP_044509197.1	GDSL esterase/lipase CPRD49 [Mangifera indica]	241	28938	10	8	39.1
580	XP_044484772.1	60S ribosomal protein L14-1 [Mangifera indica]	240	15580	9	6	41.0
581	XP_044472489.1	temperature-induced lipocalin-1-like [Mangifera indica]	238	21399	4	2	19.9
582	XP_044476788.1	succinate--CoA ligase [ADP-forming] subunit alpha, mitochondrial [Mangifera indica]	237	35057	9	4	21.4
583	XP_044482937.1	serine/threonine-protein phosphatase PP2A-2 catalytic subunit-like [Mangifera indica]	237	36334	9	5	24.9
584	XP_044506339.1	vesicle-associated membrane protein 714 [Mangifera indica]	237	25204	11	7	43.6
585	XP_044488657.1	coatomer subunit alpha-1-like [Mangifera indica]	235	137962	5	5	7.7
586	XP_044483229.1	probable low-specificity L-threonine aldolase 1 [Mangifera indica]	233	38904	7	6	24.0
587	XP_044499558.1	superoxide dismutase [Cu-Zn]-like [Mangifera indica]	230	15613	6	3	36.8
588	XP_044464456.1	probable protein phosphatase 2C 59 [Mangifera indica]	229	31755	6	4	20.7
589	XP_044478016.1	probable aldo-keto reductase 3 isoform X1 [Mangifera indica]	229	38064	8	6	21.3
590	XP_044488509.1	pathogenesis-related protein PR-1 type-like [Mangifera indica]	229	17808	7	2	27.0
591	NP_001268169.2	calmodulin [Vitis vinifera]	228	16894	6	3	20.8
592	XP_044468509.1	metacaspase-5-like [Mangifera indica]	227	46428	7	5	21.4
593	XP_044489446.1	presequence protease 1, chloroplastic/mitochondrial-like isoform X1 [Mangifera indica]	227	122138	11	7	9.2
594	XP_044507295.1	hydroxyacylglutathione hydrolase cytoplasmic [Mangifera indica]	227	29072	7	4	22.0
595	XP_044462488.1	universal stress protein PHOS32-like isoform X1 [Mangifera indica]	225	26720	5	2	11.3
596	XP_044499702.1	1,2-dihydroxy-3-keto-5-methylthiopentene dioxygenase 2-like [Mangifera indica]	224	23919	4	3	20.5
597	XP_044461451.1	probable alpha,alpha-trehalose-phosphate synthase [UDP-forming] 7 [Mangifera indica]	223	97487	9	5	9.3
598	XP_044462910.1	putative esterase YitV [Mangifera indica]	223	49185	9	5	19.6
599	XP_044476242.1	betaine aldehyde dehydrogenase 1, chloroplastic [Mangifera indica]	223	55441	8	4	15.2
600	XP_044503999.1	26S proteasome non-ATPase regulatory subunit 13 homolog A [Mangifera indica]	222	44482	8	5	21.2
601	XP_044512399.1	calcyclin-binding protein-like [Mangifera indica]	222	24693	9	3	15.7
602	XP_044486744.1	aldehyde dehydrogenase family 7 member B4-like [Mangifera indica]	220	55529	7	3	7.3
603	XP_044500161.1	40S ribosomal protein S3a-like [Mangifera indica]	220	29950	6	5	31.8
604	XP_044507409.1	fasciclin-like arabinogalactan protein 16 [Mangifera indica]	220	49690	8	4	20.6
605	XP_044469002.1	40S ribosomal protein S19-3-like [Mangifera indica]	219	16044	6	3	28.7
606	XP_044473682.1	protein DNA-DAMAGE INDUCIBLE 1-like isoform X1 [Mangifera indica]	219	45224	4	3	11.9
607	XP_044484092.1	isoaspartyl peptidase/L-asparaginase 1 [Mangifera indica]	219	34405	7	5	23.7
608	XP_044499099.1	mitogen-activated protein kinase homolog MMK1 [Mangifera indica]	219	45639	6	5	21.7
609	XP_044510931.1	lysosomal Pro-X carboxypeptidase isoform X1 [Mangifera indica]	219	59101	8	5	11.9
610	8JY1_A	Chain A, Epoxide hydrolase-2 [Mangifera indica]	217	36748	9	4	16.4
611	XP_044462158.1	amino acid transporter AVT1C-like [Mangifera indica]	216	60448	8	2	6.7
612	XP_044463785.1	glucan endo-1,3-beta-glucosidase 5 [Mangifera indica]	216	54679	5	3	10.9
613	XP_044466667.1	glutamate decarboxylase-like [Mangifera indica]	216	56785	5	2	7.0
614	XP_044506239.1	non-specific lipid transfer protein GPI-anchored 6-like [Mangifera indica]	216	18477	9	4	29.1
615	XP_044470525.1	beta-glucosidase BoGH3B-like isoform X1 [Mangifera indica]	214	68796	5	4	9.8
616	XP_044490906.1	ATP synthase subunit O, mitochondrial-like [Mangifera indica]	214	26632	6	4	28.3
617	XP_044493128.1	probable glutamyl endopeptidase, chloroplastic isoform X1 [Mangifera indica]	214	109305	8	4	6.0
618	AIB06736.1	chalcone synthases-1 [Mangifera indica]	212	43093	6	5	16.9
619	XP_044464513.1	lysine--tRNA ligase, cytoplasmic-like [Mangifera indica]	212	71640	11	9	19.8
620	XP_044492189.1	60S ribosomal protein L7a-2 [Mangifera indica]	212	29441	9	5	25.2
621	XP_044497865.1	protein DETOXIFICATION 24-like [Mangifera indica]	212	53249	6	4	11.8
622	XP_044469195.1	mitochondrial outer membrane protein porin 2 [Mangifera indica]	211	29370	5	3	18.8
623	XP_044477369.1	guanine nucleotide-binding protein subunit beta-like protein [Mangifera indica]	211	36474	7	5	22.0
624	XP_044468418.1	uncharacterized protein LOC123197949 [Mangifera indica]	210	24252	4	3	22.3
625	XP_044470164.1	salicylic acid-binding protein 2-like [Mangifera indica]	210	29712	8	6	27.5
626	XP_044498693.1	40S ribosomal protein S8-like [Mangifera indica]	210	25183	5	5	31.1
627	XP_044502689.1	protein DETOXIFICATION 41-like [Mangifera indica]	210	55012	5	3	8.9
628	XP_044494495.1	mavicyanin-like [Mangifera indica]	209	19361	5	2	20.6
629	XP_044488859.1	basic blue protein-like [Mangifera indica]	208	13786	5	2	36.0
630	XP_044490569.1	protein EARLY-RESPONSIVE TO DEHYDRATION 7, chloroplastic-like [Mangifera indica]	208	47150	8	4	13.4
631	XP_044505296.1	stem-specific protein TSJT1 [Mangifera indica]	208	28229	8	6	38.2
632	XP_044460842.1	40S ribosomal protein S14-3 [Mangifera indica]	207	16285	8	4	38.0
633	XP_044464953.1	proteasome subunit beta type-6-like [Mangifera indica]	207	25677	7	5	30.9
634	XP_044505780.1	quinone oxidoreductase-like [Mangifera indica]	207	41825	7	6	24.6
635	XP_044486879.1	alanine aminotransferase 2-like [Mangifera indica]	206	59189	6	4	11.3
636	XP_044499399.1	ankyrin repeat domain-containing protein 2A-like [Mangifera indica]	206	37319	7	5	25.6
637	XP_044495185.1	glucan endo-1,3-beta-glucosidase 1-like isoform X1 [Mangifera indica]	205	56293	7	5	17.6
638	XP_044461408.1	stromal 70 kDa heat shock-related protein, chloroplastic-like [Mangifera indica]	204	76405	7	5	7.6
639	XP_044481728.1	tropinone reductase homolog At2g29170-like [Mangifera indica]	204	29673	7	5	23.0
640	XP_044482627.1	60S ribosomal protein L18-2-like [Mangifera indica]	204	21118	6	3	19.8
641	XP_044489809.1	2-hydroxyisoflavanone dehydratase-like [Mangifera indica]	204	33748	3	3	14.6
642	XP_044499225.1	soluble inorganic pyrophosphatase 4-like isoform X1 [Mangifera indica]	204	24904	6	5	26.6
643	XP_044504841.1	RHOMBOID-like protein 2 [Mangifera indica]	204	37132	11	5	11.9
644	XP_044509245.1	ubiquitin-conjugating enzyme E2 variant 1C [Mangifera indica]	204	16692	6	5	50.0
645	XP_044483056.1	biotin carboxylase 1, chloroplastic [Mangifera indica]	203	59045	9	6	19.4
646	XP_044487900.1	glycine-rich protein 2 [Mangifera indica]	202	18221	3	3	32.3
647	XP_044463039.1	ultraviolet-B receptor UVR8 [Mangifera indica]	201	62509	5	3	10.3
648	XP_044465408.1	syntaxin-71-like [Mangifera indica]	201	30045	9	8	27.5
649	XP_044509142.1	purple acid phosphatase 2-like [Mangifera indica]	201	54168	10	7	27.7
650	XP_044479431.1	protein LSD1-like [Mangifera indica]	199	18804	8	3	25.0
651	XP_044481503.1	proteasome subunit beta type-4-like [Mangifera indica]	199	27327	6	4	26.4
652	XP_044463542.1	ras-related protein RABE1c-like [Mangifera indica]	198	23948	7	4	25.0
653	XP_044487673.1	universal stress protein PHOS32 [Mangifera indica]	198	18172	5	3	25.2
654	XP_044481554.1	eukaryotic translation initiation factor-like [Mangifera indica]	197	87771	7	6	9.1
655	XP_044500893.1	EH domain-containing protein 1 [Mangifera indica]	197	61115	6	4	8.5
656	XP_044487992.1	coatomer subunit gamma-2 [Mangifera indica]	196	99346	3	2	3.7
657	XP_031268990.1	40S ribosomal protein S9-2-like [Pistacia vera]	195	23148	7	5	28.4
658	XP_044503340.1	peptidyl-prolyl cis-trans isomerase FKBP62-like isoform X1 [Mangifera indica]	195	64016	10	6	12.8
659	XP_044467758.1	amidase 1-like [Mangifera indica]	194	46405	6	4	13.5
660	XP_044488933.1	monosaccharide-sensing protein 2 [Mangifera indica]	194	79745	7	3	9.2
661	XP_044463131.1	copper transporter 5.1-like [Mangifera indica]	193	15511	13	2	15.6
662	XP_044461677.1	60S ribosomal protein L11-like [Mangifera indica]	192	21074	8	4	24.7
663	XP_044468945.1	40S ribosomal protein S2-4 [Mangifera indica]	192	29981	8	7	31.9
664	XP_044469046.1	proteasome subunit alpha type-3 [Mangifera indica]	192	27562	7	5	24.9
665	XP_044486840.1	PTI1-like tyrosine-protein kinase At3g15890 [Mangifera indica]	192	41064	5	2	9.1
666	XP_044507298.1	early nodulin-like protein 1 [Mangifera indica]	192	23644	7	4	17.4
667	XP_044490032.1	anthocyanidin 3-O-glucosyltransferase 2-like [Mangifera indica]	191	54170	8	5	14.9
668	XP_044462263.1	alpha-galactosidase 3 [Mangifera indica]	190	49143	6	4	11.4
669	XP_044473484.1	UBP1-associated protein 2C-like [Mangifera indica]	190	43027	7	4	13.4
670	XP_044470432.1	GDP-mannose 4,6 dehydratase 1-like [Mangifera indica]	189	41855	5	3	14.3
671	XP_044492293.1	ABC transporter C family member 5-like [Mangifera indica]	189	172846	6	3	3.1
672	XP_044462214.1	dihydrolipoyllysine-residue succinyltransferase component of 2-oxoglutarate dehydrogenase complex 2, mitochondrial-like [Mangifera indica]	188	51249	7	4	8.7
673	XP_044482550.1	protein SUPPRESSOR OF K(+) TRANSPORT GROWTH DEFECT 1 [Mangifera indica]	188	48567	7	5	18.2
674	XP_044497621.1	PRA1 family protein B4-like [Mangifera indica]	188	23527	6	2	11.8
675	XP_044470961.1	uncharacterized protein LOC123199966 isoform X1 [Mangifera indica]	186	26432	7	3	23.2
676	XP_044474184.1	ERBB-3 BINDING PROTEIN 1 [Mangifera indica]	186	43815	7	3	9.3
677	XP_044475929.1	adenine phosphoribosyltransferase 1-like isoform X1 [Mangifera indica]	185	27300	11	7	41.3
678	XP_044481904.1	alpha-glucosidase 2 isoform X1 [Mangifera indica]	185	118382	4	3	3.4
679	XP_044501144.1	arginase 1, mitochondrial [Mangifera indica]	185	37216	5	3	18.9
680	XP_044505926.1	probable methionine--tRNA ligase [Mangifera indica]	185	91915	8	6	12.3
681	XP_044461779.1	probable 6-phosphogluconolactonase 4, chloroplastic [Mangifera indica]	184	34893	5	3	16.7
682	XP_044462022.1	vacuolar protein sorting-associated protein 32 homolog 2 [Mangifera indica]	184	24450	5	3	26.6
683	XP_044467354.1	60S ribosomal protein L15-like [Mangifera indica]	184	24318	5	3	19.6
684	XP_044484396.1	V-type proton ATPase subunit E [Mangifera indica]	184	26691	8	4	19.6
685	QCP57270.1	eukaryotic translation initiation factor 2 subunit gamma-like protein [Mangifera indica]	183	51529	6	4	13.1
686	XP_044466095.1	V-type proton ATPase subunit C [Mangifera indica]	183	42989	5	3	16.0
687	XP_044480089.1	probable plastid-lipid-associated protein 13, chloroplastic [Mangifera indica]	183	33575	7	6	21.8
688	XP_044497827.1	stem-specific protein TSJT1 [Mangifera indica]	183	25604	6	4	28.4
689	XP_044461828.1	cytochrome b5 [Mangifera indica]	182	15217	5	4	47.8
690	XP_044462231.1	pyruvate dehydrogenase E1 component subunit beta-3, chloroplastic [Mangifera indica]	182	44617	7	4	12.5
691	XP_044484737.1	GDSL esterase/lipase 1-like [Mangifera indica]	182	39422	5	3	15.1
692	XP_044504849.1	succinate-semialdehyde dehydrogenase, mitochondrial-like isoform X1 [Mangifera indica]	182	57271	5	3	8.1
693	XP_044509268.1	2-alkenal reductase (NADP(+)-dependent) [Mangifera indica]	182	38009	5	2	9.0
694	XP_044489647.1	probable carboxylesterase 1 [Mangifera indica]	181	33288	6	5	23.9
695	XP_044461877.1	peptide-N4-(N-acetyl-beta-glucosaminyl)asparagine amidase A-like [Mangifera indica]	180	68226	5	4	8.4
696	XP_044463135.1	uncharacterized protein LOC123194066 [Mangifera indica]	180	26904	4	4	17.6
697	XP_044470217.1	aspartyl protease family protein 1-like [Mangifera indica]	179	57514	4	3	12.0
698	XP_044470746.1	naringenin,2-oxoglutarate 3-dioxygenase-like [Mangifera indica]	179	41139	7	7	36.4
699	XP_044493111.1	60S ribosomal protein L6 [Mangifera indica]	179	26195	7	6	32.2
700	XP_044502289.1	alpha-mannosidase At3g26720-like isoform X1 [Mangifera indica]	179	116225	6	4	7.1
701	XP_044469951.1	formamidase-like isoform X1 [Mangifera indica]	178	50625	9	5	20.3
702	XP_044511757.1	22.0 kDa class IV heat shock protein [Mangifera indica]	178	24534	7	5	34.7
703	XP_044499387.1	uncharacterized protein LOC123220865 [Mangifera indica]	177	78773	6	5	13.4
704	XP_044483449.1	lactoylglutathione lyase isoform X1 [Mangifera indica]	176	26470	8	6	38.5
705	XP_044487884.1	beta-ureidopropionase [Mangifera indica]	176	46823	6	5	21.1
706	XP_044497521.1	inositol-phosphate phosphatase [Mangifera indica]	176	29490	6	4	25.6
707	XP_044486968.1	germin-like protein subfamily T member 2 [Mangifera indica]	175	23741	5	3	18.0
708	XP_044461459.1	ras-related protein RABA1d-like [Mangifera indica]	173	24127	6	4	20.6
709	XP_044474682.1	outer envelope pore protein 21, chloroplastic-like [Mangifera indica]	173	19660	7	4	24.6
710	XP_044473332.1	probable protein phosphatase 2C 39 isoform X1 [Mangifera indica]	171	31114	7	4	20.2
711	XP_044487065.1	argininosuccinate synthase, chloroplastic [Mangifera indica]	171	54482	7	4	14.1
712	XP_044490105.1	LOW QUALITY PROTEIN: porphobilinogen deaminase, chloroplastic-like [Mangifera indica]	171	40374	4	4	8.4
713	XP_044504715.1	phenylacetaldehyde reductase-like isoform X1 [Mangifera indica]	171	38354	8	4	17.2
714	XP_044463181.1	probable steroid-binding protein 3 [Mangifera indica]	170	10952	4	2	30.0
715	XP_044490639.1	PI-PLC X domain-containing protein At5g67130-like [Mangifera indica]	170	48428	8	5	17.6
716	XP_044469573.1	probable NAD(P)H dehydrogenase (quinone) FQR1-like 2 [Mangifera indica]	169	28165	4	3	16.0
717	XP_044486562.1	pyruvate kinase isozyme A, chloroplastic-like [Mangifera indica]	169	65186	7	5	10.4
718	XP_044468203.1	valine--tRNA ligase, mitochondrial 1-like isoform X1 [Mangifera indica]	168	125675	7	3	3.7
719	XP_044476261.1	60S ribosomal protein L9-like [Mangifera indica]	168	22181	5	3	19.6
720	XP_044488191.1	probable carboxylesterase 4, mitochondrial [Mangifera indica]	166	33651	10	4	18.2
721	XP_044508458.1	transportin-1-like [Mangifera indica]	166	100644	7	5	6.5
722	XP_044469901.1	probable serine protease EDA2 isoform X1 [Mangifera indica]	165	55376	5	5	15.0
723	XP_044479615.1	40S ribosomal protein S12-like [Mangifera indica]	165	15129	6	3	32.9
724	XP_044460901.1	isocitrate dehydrogenase [NAD] regulatory subunit 1, mitochondrial isoform X1 [Mangifera indica]	164	40481	4	4	17.5
725	XP_044469857.1	E3 ubiquitin-protein ligase RGLG3-like [Mangifera indica]	164	49627	5	4	13.7
726	XP_044474659.1	GEM-like protein 1 isoform X1 [Mangifera indica]	164	29008	5	3	13.9
727	XP_044476171.1	60S ribosomal protein L3 [Mangifera indica]	164	44694	4	3	8.2
728	XP_044478887.1	methanol O-anthraniloyltransferase-like [Mangifera indica]	163	52239	9	7	19.8
729	XP_044503861.1	(+)-neomenthol dehydrogenase-like [Mangifera indica]	163	33096	9	6	29.6
730	XP_044471275.1	blue copper protein-like [Mangifera indica]	162	36223	4	2	10.8
731	XP_044475372.1	histidine--tRNA ligase, cytoplasmic-like [Mangifera indica]	162	95637	4	3	4.5
732	XP_044487760.1	5~-methylthioadenosine nucleosidase-like [Mangifera indica]	162	27192	4	2	13.0
733	XP_044494738.1	tobamovirus multiplication protein 2A-like [Mangifera indica]	162	32034	8	4	19.6
734	XP_044472436.1	omega-amidase, chloroplastic-like [Mangifera indica]	161	39852	4	2	8.9
735	XP_044481891.1	ricin B-like lectin R40G3 [Mangifera indica]	161	34389	5	3	13.8
736	XP_044503067.1	calnexin homolog [Mangifera indica]	161	60874	6	3	6.9
737	XP_044512362.1	tyrosine--tRNA ligase 1, cytoplasmic [Mangifera indica]	161	43949	5	4	15.2
738	UVF71843.1	14-3-3-D1 protein [Mangifera indica]	160	29494	4	2	10.9
739	XP_044481973.1	probable proteasome inhibitor [Mangifera indica]	160	31300	6	4	28.8
740	XP_044472796.1	protein transport protein Sec24-like At4g32640 [Mangifera indica]	159	119524	9	6	9.0
741	XP_044476435.1	E3 ubiquitin-protein ligase RING1-like [Mangifera indica]	159	37608	9	4	18.3
742	XP_044491434.1	reticulon-like protein B8 isoform X1 [Mangifera indica]	159	31829	5	3	16.1
743	XP_044509801.1	3-hydroxyacyl-[acyl-carrier-protein] dehydratase FabZ-like [Mangifera indica]	159	24620	7	3	16.2
744	AIS71920.1	SAR1A-like GTP-binding protein [Mangifera indica]	157	24296	7	4	22.7
745	XP_044474919.1	26S proteasome regulatory subunit S10B homolog B-like [Mangifera indica]	157	44857	7	5	17.8
746	XP_044475764.1	proteasome subunit alpha type-1-B-like [Mangifera indica]	157	30107	4	3	16.1
747	XP_044480392.1	proteasome subunit beta type-3-A-like [Mangifera indica]	157	23101	4	3	24.5
748	XP_044498039.1	reactive Intermediate Deaminase A, chloroplastic-like [Mangifera indica]	157	20324	4	2	14.7
749	XP_044462253.1	40S ribosomal protein S26-3-like [Mangifera indica]	156	15349	4	2	18.2
750	XP_044469572.1	aminopeptidase P1-like [Mangifera indica]	156	71996	3	2	4.9
751	XP_044479732.1	syntaxin-22-like isoform X1 [Mangifera indica]	154	31049	5	4	25.4
752	XP_044492797.1	metal tolerance protein 1-like [Mangifera indica]	154	46772	6	3	12.2
753	XP_044500368.1	26S proteasome non-ATPase regulatory subunit 7 homolog A-like [Mangifera indica]	154	35068	7	5	27.1
754	XP_044503554.1	bifunctional epoxide hydrolase 2-like [Mangifera indica]	154	35474	9	5	21.0
755	XP_044473439.1	phosphoenolpyruvate carboxylase, housekeeping isozyme [Mangifera indica]	153	111363	4	2	2.3
756	XP_044469230.1	60S ribosomal protein L26-1 [Mangifera indica]	152	16853	4	3	22.6
757	XP_044461778.1	2-oxoglutarate dehydrogenase, mitochondrial-like [Mangifera indica]	151	116714	4	2	3.2
758	XP_044470747.1	plant intracellular Ras-group-related LRR protein 4-like [Mangifera indica]	151	61604	3	2	6.0
759	XP_044484211.1	40S ribosomal protein S15-4 [Mangifera indica]	151	17230	7	2	30.3
760	XP_044512483.1	eukaryotic translation initiation factor 2 subunit alpha homolog [Mangifera indica]	151	39182	6	6	20.9
761	XP_044477076.1	dihydropyrimidine dehydrogenase (NADP(+)), chloroplastic-like [Mangifera indica]	150	47071	4	4	15.2
762	XP_044474158.1	actin-depolymerizing factor 2 [Mangifera indica]	149	16167	3	2	20.1
763	XP_044467159.1	phenylacetaldehyde reductase [Mangifera indica]	148	35880	4	3	15.1
764	XP_044468259.1	uncharacterized protein At5g39570 [Mangifera indica]	148	43408	4	2	10.5
765	XP_044463436.1	40S ribosomal protein S6 [Mangifera indica]	147	28610	3	3	11.6
766	XP_044479954.1	60S ribosomal protein L22-2-like [Mangifera indica]	147	14215	3	3	25.4
767	XP_044500031.1	sugar transport protein 13 [Mangifera indica]	147	58276	5	5	12.5
768	XP_044508354.1	methylmalonate-semialdehyde dehydrogenase [acylating], mitochondrial [Mangifera indica]	147	57722	4	3	11.2
769	XP_044486725.1	beta-amylase 3, chloroplastic [Mangifera indica]	146	62469	4	3	8.6
770	XP_044499826.1	DUF21 domain-containing protein At4g14240-like [Mangifera indica]	146	53709	9	5	16.2
771	XP_044486109.1	transaldolase [Mangifera indica]	144	43129	4	3	8.6
772	XP_044465701.1	26S proteasome non-ATPase regulatory subunit 12 homolog A-like [Mangifera indica]	143	51155	9	5	12.0
773	XP_044477234.1	dynamin-related protein 5A [Mangifera indica]	142	68669	5	4	8.4
774	XP_044486456.1	60S ribosomal protein L7-2-like isoform X1 [Mangifera indica]	142	30438	9	7	30.4
775	XP_031257616.1	60S ribosomal protein L23a [Pistacia vera]	141	17525	3	2	14.9
776	XP_044462061.1	polyphenol oxidase, chloroplastic-like [Mangifera indica]	141	67133	3	3	9.9
777	XP_044468404.1	proteasome subunit alpha type-2-A [Mangifera indica]	141	25610	6	4	28.1
778	XP_044474138.1	thiamine thiazole synthase, chloroplastic [Mangifera indica]	141	37653	3	2	7.3
779	XP_044477033.1	TPR repeat-containing thioredoxin TDX isoform X1 [Mangifera indica]	141	43361	5	4	14.2
780	XP_044477861.1	eukaryotic translation initiation factor 2 subunit beta-like [Mangifera indica]	141	30495	6	2	13.4
781	XP_044465306.1	protein PIN-LIKES 6-like [Mangifera indica]	140	45647	6	4	12.3
782	XP_044473737.1	60S ribosomal protein L12-like [Mangifera indica]	140	17891	6	4	33.7
783	XP_044510305.1	purple acid phosphatase 2-like [Mangifera indica]	140	53803	4	4	12.0
784	XP_044471196.1	putative lipid-binding protein AIR1B [Mangifera indica]	139	13591	4	2	40.6
785	XP_044493175.1	uncharacterized protein LOC123216713 isoform X1 [Mangifera indica]	139	30045	5	3	23.8
786	XP_044497035.1	putative MO25-like protein At5g47540 [Mangifera indica]	139	39589	4	3	11.5
787	XP_044467426.1	UDP-glycosyltransferase 88A1-like [Mangifera indica]	138	52995	6	3	9.6
788	XP_044468960.1	protein EXPORTIN 1A [Mangifera indica]	138	124609	4	2	2.4
789	XP_044499970.1	bifunctional 3-dehydroquinate dehydratase/shikimate dehydrogenase, chloroplastic-like isoform X1 [Mangifera indica]	138	58143	3	2	4.3
790	XP_044498197.1	galactokinase [Mangifera indica]	137	56708	5	4	11.1
791	XP_044504729.1	putative calcium-transporting ATPase 11, plasma membrane-type [Mangifera indica]	137	114678	5	2	3.8
792	XP_044511167.1	polyadenylate-binding protein 2-like [Mangifera indica]	137	71434	4	3	6.3
793	XP_044487062.1	cucumber peeling cupredoxin-like [Mangifera indica]	136	18623	4	2	16.7
794	XP_044488700.1	vacuolar-sorting protein BRO1 [Mangifera indica]	136	99803	4	2	3.4
795	XP_044497626.1	macrophage migration inhibitory factor homolog isoform X1 [Mangifera indica]	136	12996	3	2	35.5
796	XP_044480380.1	LOW QUALITY PROTEIN: probable L-ascorbate peroxidase 6, chloroplastic/mitochondrial [Mangifera indica]	135	41877	4	2	12.4
797	XP_044489472.1	heat shock protein 90-5, chloroplastic [Mangifera indica]	135	90798	5	2	4.2
798	XP_044462354.1	ubiquitin C-terminal hydrolase 12-like isoform X1 [Mangifera indica]	134	134299	6	4	3.5
799	XP_044469410.1	thioredoxin H-type [Mangifera indica]	134	13284	6	3	32.2
800	XP_044507024.1	14 kDa zinc-binding protein [Mangifera indica]	133	17682	6	4	33.1
801	XP_044475517.1	uncharacterized protein LOC123203274 isoform X1 [Mangifera indica]	132	81846	5	2	4.8
802	XP_044484087.1	ubiquitin carboxyl-terminal hydrolase 3 [Mangifera indica]	132	25975	7	4	25.8
803	XP_044504911.1	calcium-dependent protein kinase 33-like [Mangifera indica]	132	60219	5	3	8.8
804	XP_044504338.1	auxin transport protein BIG [Mangifera indica]	131	576431	5	5	1.5
805	XP_044505789.1	probable sphingolipid transporter spinster homolog 2 isoform X1 [Mangifera indica]	131	60918	2	2	5.0
806	XP_044491792.1	FT-interacting protein 3-like [Mangifera indica]	130	114809	4	2	2.4
807	XP_044493765.1	fumarate hydratase 1, mitochondrial isoform X1 [Mangifera indica]	130	54534	5	3	10.4
808	XP_044496692.1	uncharacterized GPI-anchored protein At1g61900-like isoform X1 [Mangifera indica]	130	50827	5	4	14.0
809	XP_044488044.1	pyruvate dehydrogenase E1 component subunit beta-1, mitochondrial-like [Mangifera indica]	129	39738	6	3	9.2
810	XP_044464375.1	histone H2A.6 [Mangifera indica]	128	13986	2	2	28.1
811	XP_044484440.1	40S ribosomal protein S16-like [Mangifera indica]	128	19343	4	2	10.6
812	XP_044489061.1	allene oxide cyclase, chloroplastic-like [Mangifera indica]	128	27602	4	3	11.6
813	XP_044460652.1	chorismate synthase, chloroplastic-like [Mangifera indica]	127	47969	5	3	12.8
814	XP_044477344.1	flavonol 3-O-glucosyltransferase UGT89B1-like [Mangifera indica]	127	51505	6	5	16.5
815	XP_044504961.1	cytosolic sulfotransferase 12-like [Mangifera indica]	127	36912	4	2	10.0
816	XP_044505744.1	AP-2 complex subunit alpha-1-like [Mangifera indica]	127	114266	7	4	5.5
817	XP_044496803.1	coatomer subunit zeta-1-like [Mangifera indica]	126	19574	3	3	27.1
818	XP_044497920.1	60S ribosomal protein L5 [Mangifera indica]	126	34057	4	3	12.1
819	XP_044496470.1	uncharacterized protein LOC123218880 [Mangifera indica]	125	109274	6	5	7.6
820	XP_044504360.1	superoxide dismutase [Cu-Zn], chloroplastic [Mangifera indica]	125	22732	5	3	38.7
821	XP_044474505.1	protein FREE1-like [Mangifera indica]	124	65775	6	3	7.6
822	XP_044478678.1	2,3-dimethylmalate lyase-like [Mangifera indica]	124	45171	4	3	14.1
823	XP_044484285.1	2-hydroxyisoflavanone dehydratase-like [Mangifera indica]	124	39886	6	4	14.0
824	XP_044489860.1	ADP,ATP carrier protein 1, mitochondrial [Mangifera indica]	124	42387	4	3	8.7
825	XP_044511205.1	glucose-6-phosphate isomerase, cytosolic 2B [Mangifera indica]	124	62973	6	5	15.3
826	XP_044500762.1	putative 4-hydroxy-4-methyl-2-oxoglutarate aldolase 2 [Mangifera indica]	123	18084	3	2	14.5
827	XP_044511088.1	protein LYK5 [Mangifera indica]	123	73641	3	3	7.5
828	XP_044462750.1	vacuolar protein sorting-associated protein 28 homolog 2 [Mangifera indica]	122	23518	5	3	21.1
829	XP_044502336.1	uncharacterized protein LOC123223265 isoform X1 [Mangifera indica]	122	29635	5	2	13.7
830	XP_044506884.1	ribulose bisphosphate carboxylase small subunit, chloroplastic-like [Mangifera indica]	122	20730	5	4	26.0
831	XP_044464174.1	eukaryotic translation initiation factor 3 subunit B-like [Mangifera indica]	121	82340	5	4	5.5
832	XP_044460735.1	copper transport protein ATX1-like [Mangifera indica]	120	8624	5	2	37.0
833	XP_044467454.1	40S ribosomal protein S13-like [Mangifera indica]	120	17114	4	3	23.8
834	XP_044484110.1	1,2-dihydroxy-3-keto-5-methylthiopentene dioxygenase 2 [Mangifera indica]	120	24073	3	2	11.9
835	XP_044468021.1	protein SRC2 homolog [Mangifera indica]	119	29369	5	3	14.1
836	XP_044468435.1	reticulon-like protein B4 [Mangifera indica]	118	28201	4	2	11.8
837	XP_044486715.1	protein LIFEGUARD 2-like isoform X1 [Mangifera indica]	118	27362	3	3	19.4
838	XP_044499566.1	receptor-like kinase TMK4 [Mangifera indica]	118	101394	4	2	2.9
839	XP_044463663.1	profilin-A-like [Mangifera indica]	117	14346	4	2	17.6
840	XP_044497072.1	pectinesterase-like [Mangifera indica]	117	63869	3	2	6.4
841	XP_044500496.1	asparagine synthetase [glutamine-hydrolyzing] 3 [Mangifera indica]	117	64614	4	4	12.5
842	XP_044467637.1	lamin-like protein [Mangifera indica]	116	19006	5	4	30.0
843	XP_044469141.1	glycine-rich RNA-binding protein 7-like [Mangifera indica]	116	15599	4	3	16.9
844	XP_044473629.1	persulfide dioxygenase ETHE1 homolog, mitochondrial-like [Mangifera indica]	116	32961	2	2	13.3
845	XP_044487723.1	60S ribosomal protein L10-like [Mangifera indica]	116	25516	3	3	16.2
846	XP_044472437.1	cytochrome P450 CYP72A219-like [Mangifera indica]	115	60342	3	2	6.1
847	XP_044494975.1	V-type proton ATPase subunit D-like [Mangifera indica]	115	29258	4	3	17.2
848	XP_044468130.1	protein SRC2 homolog [Mangifera indica]	114	31904	7	6	32.2
849	XP_044469043.1	membrane steroid-binding protein 2-like [Mangifera indica]	114	23690	2	2	13.2
850	XP_044473202.1	proliferating cell nuclear antigen-like [Mangifera indica]	114	29696	2	2	13.2
851	XP_044484403.1	caffeic acid 3-O-methyltransferase-like [Mangifera indica]	114	41101	4	3	13.9
852	XP_044495201.1	coatomer subunit beta~-3-like [Mangifera indica]	114	35207	2	2	7.6
853	XP_044483842.1	syntaxin-132-like [Mangifera indica]	113	34549	3	3	18.3
854	XP_044492242.1	protein disulfide-isomerase like 2-1-like [Mangifera indica]	113	40709	5	4	14.8
855	XP_044492566.1	E3 ubiquitin protein ligase RIE1-like [Mangifera indica]	113	41884	3	2	8.3
856	XP_044493842.1	MLP-like protein 43 [Mangifera indica]	113	17414	3	2	20.3
857	XP_044497899.1	acylamino-acid-releasing enzyme-like [Mangifera indica]	113	92515	5	4	8.5
858	XP_044492113.1	L-ascorbate oxidase-like [Mangifera indica]	112	63968	7	4	11.9
859	XP_044506332.1	mRNA-decapping enzyme-like protein isoform X1 [Mangifera indica]	112	43373	3	2	7.3
860	XP_044477397.1	26S proteasome non-ATPase regulatory subunit 8 homolog A-like [Mangifera indica]	111	30970	5	3	13.5
861	XP_044478601.1	enoyl-[acyl-carrier-protein] reductase [NADH], chloroplastic-like isoform X1 [Mangifera indica]	111	41511	5	3	13.0
862	XP_044490154.1	photosynthetic NDH subunit of lumenal location 5, chloroplastic-like [Mangifera indica]	111	32680	3	3	15.4
863	XP_044508973.1	protein HOMOLOG OF MAMMALIAN LYST-INTERACTING PROTEIN 5-like [Mangifera indica]	111	51558	3	2	8.2
864	XP_044463017.1	proteasome subunit alpha type-6 [Mangifera indica]	110	27560	5	2	7.7
865	XP_044463695.1	coatomer subunit beta-1 [Mangifera indica]	110	107012	7	4	6.3
866	XP_044468022.1	protein SRC2 homolog [Mangifera indica]	110	29461	4	3	23.5
867	XP_044497135.1	coatomer subunit delta-like isoform X1 [Mangifera indica]	110	58531	3	2	5.3
868	XP_044500445.1	probable fructokinase-4 [Mangifera indica]	110	35306	5	4	14.0
869	XP_044502264.1	cystinosin homolog [Mangifera indica]	110	31564	4	3	12.4
870	XP_044511910.1	chaperone protein dnaJ 10-like [Mangifera indica]	109	43979	3	3	13.7
871	XP_044462141.1	probable glutathione peroxidase 2 [Mangifera indica]	108	23310	5	5	24.3
872	XP_044462179.1	60S ribosomal protein L35 [Mangifera indica]	108	14272	3	2	16.3
873	XP_044489789.1	E3 ubiquitin protein ligase RIE1-like [Mangifera indica]	108	41146	3	2	10.1
874	XP_044491069.1	ubiquitin recognition factor in ER-associated degradation protein 1 [Mangifera indica]	108	35628	3	2	7.2
875	XP_006435354.1	small nuclear ribonucleoprotein SmD3b [Citrus x clementina]	107	14436	4	2	14.4
876	XP_044481059.1	methylthioribose kinase-like [Mangifera indica]	107	48256	4	4	15.0
877	XP_044494325.1	stellacyanin-like [Mangifera indica]	107	14832	3	3	52.3
878	XP_044464857.1	COP9 signalosome complex subunit 5a-like [Mangifera indica]	106	41365	5	3	12.2
879	XP_044473918.1	polyadenylate-binding protein RBP45C-like isoform X1 [Mangifera indica]	106	45102	5	2	7.9
880	XP_044484111.1	presenilin-like protein At2g29900 [Mangifera indica]	106	47583	4	2	8.3
881	XP_044477125.1	nucleobase-ascorbate transporter 6-like [Mangifera indica]	105	57894	3	3	11.5
882	XP_044485834.1	thioredoxin H9 [Mangifera indica]	105	15678	4	3	26.8
883	XP_044506980.1	inosine-5~-monophosphate dehydrogenase 2-like [Mangifera indica]	105	54487	2	2	8.3
884	CAJ09953.1	beta-galactosidase, partial [Mangifera indica]	104	93441	4	2	2.8
885	XP_044472650.1	LIMR family protein At5g01460-like [Mangifera indica]	104	57024	4	3	4.9
886	XP_044508143.1	macro domain-containing protein VPA0103-like [Mangifera indica]	104	29091	3	2	10.9
887	XP_044460657.1	U-box domain-containing protein 14 [Mangifera indica]	103	69119	3	2	6.5
888	XP_044484479.1	RHOMBOID-like protein 2 [Mangifera indica]	103	35431	5	2	9.1
889	XP_044466965.1	NEDD8-activating enzyme E1 regulatory subunit AXR1 isoform X1 [Mangifera indica]	102	58757	7	5	15.1
890	XP_044474729.1	basic blue protein-like isoform X1 [Mangifera indica]	102	13662	2	2	30.7
891	XP_044482535.1	D-xylose-proton symporter-like 2 [Mangifera indica]	102	53888	5	3	5.4
892	XP_044509927.1	LOW QUALITY PROTEIN: serine hydroxymethyltransferase 2, mitochondrial-like [Mangifera indica]	102	57746	2	2	9.1
893	XP_044463018.1	20 kDa chaperonin, chloroplastic-like [Mangifera indica]	101	26461	3	2	15.5
894	XP_044469830.1	ubiquitin domain-containing protein DSK2b-like isoform X1 [Mangifera indica]	101	58750	3	3	6.1
895	XP_044472747.1	GPI-anchored protein LLG1-like [Mangifera indica]	101	18585	4	3	32.7
896	XP_044493316.1	AP-1 complex subunit gamma-2-like isoform X1 [Mangifera indica]	100	96901	3	2	3.6
897	XP_044464741.1	60S ribosomal protein L12 [Mangifera indica]	99	17910	3	2	16.9
898	XP_044464769.1	probable galactinol--sucrose galactosyltransferase 6 [Mangifera indica]	99	96106	2	2	2.9
899	XP_044466868.1	protein NUCLEAR FUSION DEFECTIVE 4-like [Mangifera indica]	99	62763	3	2	5.5
900	XP_044475224.1	FAD synthase [Mangifera indica]	99	57257	4	4	8.9
901	XP_044488447.1	bifunctional dihydrofolate reductase-thymidylate synthase-like isoform X1 [Mangifera indica]	99	61097	4	2	4.3
902	XP_044486996.1	60S ribosomal protein L27 [Mangifera indica]	98	15835	3	2	14.1
903	XP_044491382.1	succinate--CoA ligase [ADP-forming] subunit beta, mitochondrial-like [Mangifera indica]	98	45581	4	3	8.8
904	XP_044463727.1	alpha-aminoadipic semialdehyde synthase [Mangifera indica]	97	116852	2	2	3.5
905	XP_044465479.1	homogentisate 1,2-dioxygenase-like [Mangifera indica]	97	52630	3	2	5.8
906	XP_044468389.1	glutamine synthetase nodule isozyme-like [Mangifera indica]	97	39375	3	3	15.5
907	XP_044482813.1	basic leucine zipper and W2 domain-containing protein 2-like [Mangifera indica]	97	47504	2	2	8.7
908	XP_044463306.1	vacuolar protein-sorting-associated protein 37 homolog 1 [Mangifera indica]	96	26253	5	4	28.1
909	XP_044484036.1	mitogen-activated protein kinase kinase 5-like [Mangifera indica]	96	38768	3	3	10.8
910	XP_044469796.1	protein PIN-LIKES 7-like [Mangifera indica]	95	46952	3	2	7.3
911	XP_044492399.1	60S ribosomal protein L32-1-like [Mangifera indica]	95	15762	2	2	18.0
912	XP_044497795.1	probable glutathione S-transferase [Mangifera indica]	95	25597	3	2	8.6
913	XP_044467372.1	40S ribosomal protein S10-1 [Mangifera indica]	94	19896	4	4	21.8
914	XP_044497956.1	probable voltage-gated potassium channel subunit beta [Mangifera indica]	94	36719	4	4	21.3
915	XP_044504426.1	aspartic proteinase 36-like [Mangifera indica]	93	52822	3	2	7.5
916	QCP57276.1	eukaryotic translation initiation factor 3 subunit E [Mangifera indica]	92	51797	3	3	10.3
917	XP_031268895.1	60S ribosomal protein L30-like [Pistacia vera]	92	12555	3	3	25.0
918	XP_031273831.1	DEAD-box ATP-dependent RNA helicase 56 [Pistacia vera]	92	48667	3	3	11.7
919	XP_044462165.1	triosephosphate isomerase, cytosolic [Mangifera indica]	91	27826	2	2	13.0
920	XP_044495885.1	non-classical arabinogalactan protein 31 [Mangifera indica]	91	26813	3	2	11.8
921	XP_044503864.1	phosphomannomutase-like [Mangifera indica]	91	28254	5	3	15.6
922	XP_044510626.1	laccase-14-like [Mangifera indica]	91	63788	4	3	7.2
923	XP_044493338.1	uncharacterized protein LOC123216819 [Mangifera indica]	90	39839	3	3	12.6
924	XP_044461608.1	dnaJ protein homolog [Mangifera indica]	89	47002	4	3	7.9
925	XP_044471610.1	uncharacterized protein At5g01610-like [Mangifera indica]	88	20832	2	2	12.5
926	XP_044472982.1	histone H2B [Mangifera indica]	88	15401	3	2	17.3
927	XP_044495738.1	non-specific lipid-transfer protein 1-like isoform X2 [Mangifera indica]	88	13111	4	2	19.2
928	XP_044504261.1	mitogen-activated protein kinase homolog MMK2 [Mangifera indica]	88	43724	4	2	8.0
929	XP_044476146.1	60S ribosomal protein L13-1-like [Mangifera indica]	87	23680	2	2	11.6
930	XP_044478226.1	proteasome activator subunit 4 [Mangifera indica]	87	204591	6	6	4.0
931	XP_044502261.1	succinate dehydrogenase [ubiquinone] iron-sulfur subunit 2, mitochondrial-like [Mangifera indica]	87	32459	5	4	16.7
932	XP_044470706.1	eukaryotic translation initiation factor 6-2-like [Mangifera indica]	86	26871	4	3	24.5
933	XP_044477722.1	long chain acyl-CoA synthetase 4-like [Mangifera indica]	86	74377	2	2	5.6
934	XP_044486552.1	galactose mutarotase [Mangifera indica]	86	40256	6	3	10.0
935	XP_044494274.1	ubiquitin receptor RAD23c-like [Mangifera indica]	86	41465	4	3	16.3
936	XP_044504101.1	triacylglycerol lipase 2 [Mangifera indica]	86	46569	4	2	11.4
937	QDK56826.1	polygalacturonase [Mangifera indica]	84	51838	4	3	9.9
938	XP_044463624.1	L-arabinokinase-like [Mangifera indica]	84	109649	5	4	5.1
939	XP_044464062.1	26S proteasome regulatory subunit 8 homolog A [Mangifera indica]	84	47333	3	3	10.3
940	XP_044464447.1	vacuolar protein sorting-associated protein 20 homolog 2-like [Mangifera indica]	84	25203	2	2	16.4
941	XP_044465027.1	60S ribosomal protein L5-like [Mangifera indica]	84	34030	4	3	12.1
942	XP_044467202.1	plastid lipid-associated protein 3, chloroplastic-like [Mangifera indica]	84	38805	4	3	17.0
943	XP_044482696.1	TOM1-like protein 1 [Mangifera indica]	84	43969	3	3	9.1
944	XP_044501113.1	heme-binding protein 2 [Mangifera indica]	84	25960	2	2	16.7
945	XP_044460624.1	U2 small nuclear ribonucleoprotein A~-like [Mangifera indica]	83	32068	3	2	8.4
946	XP_044469244.1	apoptosis-inducing factor homolog B-like [Mangifera indica]	82	40364	3	2	6.8
947	XP_044470180.1	LOW QUALITY PROTEIN: bifunctional aspartate aminotransferase and glutamate/aspartate-prephenate aminotransferase-like [Mangifera indica]	82	51499	2	2	6.5
948	XP_044487444.1	malate dehydrogenase [Mangifera indica]	82	35972	2	2	12.7
949	XP_044510147.1	probable glutathione S-transferase [Mangifera indica]	82	25550	6	4	20.1
950	XP_044511928.1	subtilisin-like protease SBT1.7 [Mangifera indica]	82	81136	4	4	9.4
951	XP_044472832.1	soluble inorganic pyrophosphatase 4-like isoform X1 [Mangifera indica]	81	25158	2	2	12.3
952	XP_044485192.1	thioredoxin-like [Mangifera indica]	81	20481	2	2	11.4
953	XP_044466157.1	glutathione reductase, chloroplastic [Mangifera indica]	80	60289	6	5	19.0
954	XP_044485391.1	ubiquitin carboxyl-terminal hydrolase 7-like isoform X1 [Mangifera indica]	80	55530	3	3	10.5
955	XP_044486033.1	leucoanthocyanidin dioxygenase-like [Mangifera indica]	80	40065	4	2	6.8
956	XP_044487126.1	26S proteasome regulatory subunit 6B homolog [Mangifera indica]	80	47250	5	3	11.0
957	XP_044488903.1	60S ribosomal protein L27a-3-like [Mangifera indica]	79	16502	4	2	12.3
958	XP_044489677.1	universal stress protein YxiE [Mangifera indica]	79	17334	3	3	22.9
959	XP_044504365.1	insulin-degrading enzyme-like 1, peroxisomal isoform X1 [Mangifera indica]	79	112125	7	5	7.3
960	XP_044508683.1	probable acetyltransferase NATA1-like [Mangifera indica]	79	25247	3	2	12.5
961	XP_044473056.1	non-specific lipid-transfer protein 1-like [Mangifera indica]	78	12258	3	3	37.1
962	XP_044473760.1	organic cation/carnitine transporter 4 [Mangifera indica]	78	58223	4	4	13.5
963	XP_044470566.1	protein transport protein SEC13 homolog B-like [Mangifera indica]	77	33169	3	2	8.9
964	XP_044471967.1	aspartic proteinase oryzasin-1-like [Mangifera indica]	77	54991	3	2	4.2
965	QDK56829.1	polygalacturonase [Mangifera indica]	76	50574	2	2	6.3
966	XP_044473997.1	uncharacterized protein LOC123202234 [Mangifera indica]	76	21909	2	2	10.6
967	XP_044480575.1	molybdate transporter 2-like [Mangifera indica]	76	49839	2	2	9.6
968	XP_044489232.1	22.7 kDa class IV heat shock protein-like [Mangifera indica]	76	21203	3	2	13.8
969	XP_044461795.1	protein GET4 [Mangifera indica]	75	36652	3	2	8.1
970	XP_044488553.1	uncharacterized protein LOC123213226 [Mangifera indica]	75	15967	4	3	25.0
971	XP_044490106.1	serine carboxypeptidase-like 34 [Mangifera indica]	75	55451	3	3	8.6
972	XP_044493199.1	glutathione S-transferase F9-like [Mangifera indica]	75	24381	5	4	34.8
973	XP_044462663.1	protein NDR1-like [Mangifera indica]	74	30993	2	2	5.9
974	XP_044495620.1	prefoldin subunit 6-like [Mangifera indica]	73	14750	3	3	26.2
975	XP_044474621.1	glucan endo-1,3-beta-glucosidase 7-like [Mangifera indica]	72	48673	2	2	5.5
976	XP_044475659.1	probable alkaline/neutral invertase D [Mangifera indica]	72	63710	3	3	8.3
977	XP_044499539.1	dihydrolipoyl dehydrogenase 2, chloroplastic [Mangifera indica]	72	67006	4	4	10.4
978	QCP57272.1	eukaryotic translation initiation factor 3 subunit A [Mangifera indica]	71	94238	5	3	5.2
979	XP_044461960.1	60S ribosomal protein L18a-like isoform X1 [Mangifera indica]	71	21457	2	2	14.0
980	XP_044462854.1	vacuolar-processing enzyme-like [Mangifera indica]	71	54623	3	3	8.1
981	XP_044480379.1	aldehyde dehydrogenase family 3 member H1-like [Mangifera indica]	71	53693	2	2	4.7
982	XP_044501548.1	GEM-like protein 5 [Mangifera indica]	71	36673	5	3	15.0
983	XP_044460774.1	protein ELC-like [Mangifera indica]	70	45392	4	4	17.6
984	XP_044468133.1	calmodulin-interacting protein 111-like isoform X1 [Mangifera indica]	70	92813	2	2	4.4
985	XP_044468342.1	glutathione S-transferase DHAR3, chloroplastic isoform X1 [Mangifera indica]	70	29553	2	2	8.8
986	XP_044477022.1	ubiquitin-conjugating enzyme E2 4-like [Mangifera indica]	70	21000	3	2	10.9
987	XP_044483717.1	mannosylglycoprotein endo-beta-mannosidase isoform X1 [Mangifera indica]	70	112856	6	4	6.1
988	XP_044483902.1	activator of 90 kDa heat shock protein ATPase homolog 1-like [Mangifera indica]	70	40134	3	3	10.5
989	XP_044466192.1	secretory carrier-associated membrane protein 4-like [Mangifera indica]	69	31051	5	3	16.3
990	XP_044470350.1	oxygen-evolving enhancer protein 1, chloroplastic [Mangifera indica]	69	35500	3	2	8.8
991	XP_044483434.1	bifunctional nitrilase/nitrile hydratase NIT4A [Mangifera indica]	69	37660	4	4	18.6
992	XP_044505916.1	60S ribosomal protein L36-3-like isoform X1 [Mangifera indica]	69	13141	3	2	19.1
993	XP_044490066.1	pyruvate dehydrogenase E1 component subunit alpha-1, mitochondrial-like [Mangifera indica]	68	44074	3	2	5.3
994	XP_044496927.1	phenylalanine--tRNA ligase beta subunit, cytoplasmic-like [Mangifera indica]	68	67601	3	3	8.8
995	XP_044502163.1	nitrile-specifier protein 5 [Mangifera indica]	68	35727	2	2	8.6
996	XP_044460874.1	adenosine kinase 2-like [Mangifera indica]	67	38078	3	3	11.7
997	XP_044464660.1	sugar transport protein 14-like [Mangifera indica]	67	57097	2	2	7.6
998	XP_044472525.1	uncharacterized protein LOC123201129 [Mangifera indica]	67	31903	4	2	10.0
999	XP_044487130.1	dihydrolipoyllysine-residue acetyltransferase component 2 of pyruvate dehydrogenase complex, mitochondrial-like [Mangifera indica]	67	59656	3	3	5.7
1000	XP_044499195.1	probable LRR receptor-like serine/threonine-protein kinase At1g67720 [Mangifera indica]	67	103505	3	2	2.4
1001	XP_044464566.1	serine/threonine protein phosphatase 2A 55 kDa regulatory subunit B beta isoform-like isoform X1 [Mangifera indica]	66	57570	2	2	4.9
1002	XP_044464649.1	mitochondrial-processing peptidase subunit alpha-like [Mangifera indica]	66	55037	3	2	6.5
1003	XP_044465310.1	protein C2-DOMAIN ABA-RELATED 4-like [Mangifera indica]	66	18915	3	2	19.4
1004	XP_044466955.1	mitochondrial dicarboxylate/tricarboxylate transporter DTC [Mangifera indica]	66	32322	3	2	8.4
1005	XP_044483761.1	sugar transporter ERD6-like 5 [Mangifera indica]	66	51991	2	2	7.8
1006	XP_044489303.1	2-hydroxyisoflavanone dehydratase-like [Mangifera indica]	66	33766	3	2	11.3
1007	XP_044508712.1	uncharacterized protein LOC123227678 [Mangifera indica]	66	22355	6	3	13.3
1008	XP_044461670.1	tobamovirus multiplication protein 1 [Mangifera indica]	65	33881	5	2	15.8
1009	XP_044461755.1	beta-galactosidase [Mangifera indica]	65	126793	3	2	2.7
1010	XP_044474656.1	subtilisin-like protease SBT3.4 [Mangifera indica]	65	13267	2	2	28.7
1011	XP_044485805.1	uncharacterized protein LOC123211263 isoform X1 [Mangifera indica]	65	49968	2	2	5.3
1012	XP_044493099.1	nuclear transport factor 2-like [Mangifera indica]	65	50820	3	2	4.7
1013	XP_044504818.1	uncharacterized protein LOC123225037 [Mangifera indica]	65	24079	2	2	15.2
1014	XP_044505525.1	copper transporter 1-like [Mangifera indica]	65	16046	2	2	33.8
1015	XP_044508541.1	26S proteasome non-ATPase regulatory subunit 4 homolog [Mangifera indica]	65	42843	3	3	9.5
1016	XP_044500260.1	delta-1-pyrroline-5-carboxylate synthase-like [Mangifera indica]	64	77833	3	2	3.9
1017	XP_044500509.1	LOW QUALITY PROTEIN: protein transport protein Sec24-like At3g07100 [Mangifera indica]	64	116271	3	3	4.8
1018	XP_044500594.1	V-type proton ATPase subunit H isoform X1 [Mangifera indica]	64	51862	3	3	11.3
1019	XP_044474527.1	xylulose kinase 2-like [Mangifera indica]	63	62069	2	2	5.2
1020	XP_044490631.1	phenylalanine--tRNA ligase alpha subunit, cytoplasmic isoform X1 [Mangifera indica]	63	56390	2	2	7.6
1021	XP_044484297.1	major allergen Pru ar 1-like [Mangifera indica]	62	17878	4	2	15.6
1022	XP_044479519.1	importin beta-like SAD2 isoform X1 [Mangifera indica]	61	121732	3	2	2.2
1023	XP_044486785.1	ATP synthase subunit gamma, mitochondrial-like [Mangifera indica]	61	35581	4	3	14.6
1024	XP_044488585.1	V-type proton ATPase subunit a3-like [Mangifera indica]	61	93051	3	2	3.2
1025	NP_001132424.1	60S ribosomal protein L23-like [Zea mays]	60	15192	2	2	20.0
1026	XP_044460725.1	NAD(P)H:quinone oxidoreductase [Mangifera indica]	60	21969	3	3	19.2
1027	XP_044491912.1	PLASMODESMATA CALLOSE-BINDING PROTEIN 3-like [Mangifera indica]	60	19970	2	2	20.9
1028	XP_044488059.1	uncharacterized protein LOC123212896 [Mangifera indica]	59	15164	2	2	42.3
1029	XP_044492904.1	vesicle-associated membrane protein 722-like [Mangifera indica]	59	24959	3	2	9.6
1030	XP_044495646.1	outer envelope membrane protein 7 [Mangifera indica]	59	8545	2	2	50.0
1031	XP_044471980.1	uncharacterized protein At2g34160-like isoform X2 [Mangifera indica]	58	14537	4	3	40.0
1032	XP_044494603.1	peptidyl-prolyl cis-trans isomerase FKBP62-like [Mangifera indica]	58	61833	3	2	4.0
1033	XP_044482438.1	probable receptor-like protein kinase At5g59700 [Mangifera indica]	57	92294	2	2	3.2
1034	XP_044482894.1	serine/threonine protein phosphatase 2A regulatory subunit B~~beta-like [Mangifera indica]	56	62638	3	2	5.4
1035	XP_044484535.1	proteasome subunit beta type-2-A [Mangifera indica]	56	22494	5	2	12.9
1036	XP_044489937.1	glutamate--tRNA ligase, cytoplasmic-like [Mangifera indica]	56	83166	2	2	2.9
1037	XP_044477138.1	eukaryotic peptide chain release factor GTP-binding subunit ERF3A-like isoform X1 [Mangifera indica]	55	59883	5	4	10.5
1038	XP_044466016.1	small ubiquitin-related modifier 1-like [Mangifera indica]	54	11716	3	2	25.2
1039	XP_044511934.1	IST1 homolog [Mangifera indica]	54	59890	2	2	8.2
1040	AHF81486.1	small GTP Rab-GDI [Mangifera indica]	53	50122	2	2	5.0
1041	XP_044495501.1	probable LRR receptor-like serine/threonine-protein kinase At1g56140 [Mangifera indica]	53	114810	2	2	3.6
1042	XP_044463665.1	glucan endo-1,3-beta-glucosidase 13-like [Mangifera indica]	52	55632	2	2	5.5
1043	XP_044466674.1	protein trichome birefringence-like 43 [Mangifera indica]	52	41772	4	2	5.8
1044	XP_044466922.1	lysM domain receptor-like kinase 3 [Mangifera indica]	52	67535	2	2	5.8
1045	XP_044503775.1	proline--tRNA ligase, cytoplasmic [Mangifera indica]	52	58521	4	4	10.6
1046	XP_044464755.1	ADP-ribosylation factor GTPase-activating protein AGD5 isoform X1 [Mangifera indica]	51	54993	2	2	2.9
1047	XP_044462407.1	cullin-associated NEDD8-dissociated protein 1-like isoform X1 [Mangifera indica]	50	136268	3	2	1.9
1048	XP_044489625.1	receptor protein kinase TMK1-like [Mangifera indica]	50	101846	2	2	4.1
1049	XP_044468148.1	60S ribosomal protein L34 [Mangifera indica]	49	13786	2	2	20.0
1050	XP_044469105.1	probable esterase KAI2 [Mangifera indica]	49	30289	2	2	11.9
1051	XP_044478777.1	PRA1 family protein F3-like [Mangifera indica]	49	20979	2	2	10.6
1052	XP_044467100.1	LOW QUALITY PROTEIN: probable cinnamyl alcohol dehydrogenase 1 [Mangifera indica]	48	39024	2	2	5.9
1053	XP_044480388.1	delta-aminolevulinic acid dehydratase, chloroplastic-like [Mangifera indica]	48	47848	2	2	8.0
1054	XP_044491656.1	uncharacterized protein OsI_027940-like isoform X1 [Mangifera indica]	48	20367	3	3	11.8
1055	XP_044502607.1	potassium transporter 4-like [Mangifera indica]	48	88482	3	2	4.1
1056	XP_044464087.1	transmembrane 9 superfamily member 11 [Mangifera indica]	47	75045	2	2	2.7
1057	NP_001235332.1	uncharacterized protein LOC100305945 [Glycine max]	46	16708	2	2	25.7
1058	XP_044500385.1	selenium-binding protein 2-like [Mangifera indica]	46	54058	2	2	6.2
1059	XP_044501327.1	proline-rich receptor-like protein kinase PERK8 isoform X1 [Mangifera indica]	46	41950	2	2	5.8
1060	XP_044501892.1	acyl-CoA-binding protein-like [Mangifera indica]	46	10164	2	2	28.9
1061	XP_044511298.1	serpin-ZX-like isoform X3 [Mangifera indica]	46	35658	2	2	6.2
1062	XP_044464178.1	LOW QUALITY PROTEIN: auxin-binding protein ABP19a-like [Mangifera indica]	44	21671	3	2	5.3
1063	XP_044512462.1	60S acidic ribosomal protein P3-like [Mangifera indica]	43	12114	2	2	21.8
1064	XP_044466463.1	putative uncharacterized protein DDB_G0294196 [Mangifera indica]	42	59218	2	2	3.9
1065	XP_044461979.1	glycine--tRNA ligase, mitochondrial 1-like [Mangifera indica]	41	81819	3	2	2.6
1066	XP_044484747.1	protein HUA2-LIKE 2-like isoform X3 [Mangifera indica]	41	175530	3	3	2.7
1067	XP_044486411.1	butanoate--CoA ligase AAE1-like isoform X1 [Mangifera indica]	41	65404	2	2	4.6
1068	XP_044508228.1	proline iminopeptidase-like isoform X1 [Mangifera indica]	40	45164	2	2	5.6
1069	XP_044476501.1	uncharacterized protein LOC123204031 [Mangifera indica]	39	8870	2	2	16.0
1070	XP_044489378.1	T-complex protein 1 subunit epsilon-like [Mangifera indica]	39	59700	2	2	3.7
1071	XP_044468951.1	phenolic glucoside malonyltransferase 1-like [Mangifera indica]	38	52400	2	2	8.0
1072	XP_044475039.1	dynamin-2A-like [Mangifera indica]	38	101416	2	2	3.6
1073	XP_044467396.1	40S ribosomal protein S7 [Mangifera indica]	37	22194	2	2	19.4
1074	XP_044477313.1	nucleoside diphosphate kinase 3-like [Mangifera indica]	35	25960	2	2	8.9
1075	XP_044498444.1	sodium/hydrogen exchanger 2-like [Mangifera indica]	34	60641	2	2	5.5
1076	XP_044484831.1	inactive beta-amylase 9-like [Mangifera indica]	33	60539	2	2	5.2
1077	XP_044472128.1	mitogen-activated protein kinase kinase 2-like [Mangifera indica]	32	40021	2	2	7.3
1078	XP_044486561.1	protein SRG1-like [Mangifera indica]	32	40461	2	2	6.8
1079	XP_006444137.1	sm-like protein LSM2 [Citrus x clementina]	31	10772	2	2	22.6
1080	XP_044473718.1	E3 ubiquitin-protein ligase APD2-like [Mangifera indica]	30	53143	3	2	5.9
1081	XP_044481103.1	probable aspartyl protease At4g16563 [Mangifera indica]	29	50709	2	2	5.0
1082	XP_044497147.1	obg-like ATPase 1 [Mangifera indica]	27	44893	3	2	7.9
1083	XP_044481299.1	uncharacterized protein LOC123207883 [Mangifera indica]	26	29058	2	2	12.9
1084	XP_044461434.1	uncharacterized protein LOC123192840 [Mangifera indica]	25	20005	2	2	22.1

## Sheet: B) Prot detected in all runs
Supplementary Table S1B. The list of 195 unique proteins identified in each of three MS analyses of mango-derived EVs. The list includes the proteins for which at least two unique peptides were identified.
Hit number	RefSeq ID	Description	Score	Protein mass [Da]	Identified peptides	Unique peptides	Protein coverage
1	XP_044485864.1	adenosylhomocysteinase 1-like [Mangifera indica]	7112	53825	190	30	72.4
2	XP_044485773.1	glyceraldehyde-3-phosphate dehydrogenase GAPC2, cytosolic [Mangifera indica]	6316	36900	147	22	79.2
3	XP_044505044.1	heat shock cognate 70 kDa protein 2-like [Mangifera indica]	5806	71355	155	36	65.5
4	XP_044483587.1	fasciclin-like arabinogalactan protein 1 [Mangifera indica]	5489	42788	119	16	50.4
5	XP_044491374.1	elongation factor 2 [Mangifera indica]	4968	95002	133	42	64.7
6	XP_044504407.1	glucan endo-1,3-beta-glucosidase-like [Mangifera indica]	4551	37329	85	15	57.2
7	XP_044482928.1	pyrophosphate-energized vacuolar membrane proton pump-like [Mangifera indica]	4395	80342	121	25	48.8
8	XP_044460961.1	probable aquaporin PIP1-2 [Mangifera indica]	4188	31170	81	12	69.4
9	XP_044505045.1	aquaporin PIP2-7-like [Mangifera indica]	3939	31202	81	12	67.0
10	XP_044465751.1	citrate synthase, glyoxysomal [Mangifera indica]	3813	57093	97	21	50.3
11	XP_044497390.1	plasma membrane-associated cation-binding protein 1-like [Mangifera indica]	3610	20878	83	12	69.5
12	XP_044472481.1	alpha-glucan phosphorylase, H isozyme [Mangifera indica]	3540	96385	103	41	66.0
13	XP_044473632.1	fructose-bisphosphate aldolase 6, cytosolic [Mangifera indica]	3382	38838	83	23	75.4
14	XP_044473648.1	heat shock protein 81-1-like [Mangifera indica]	3331	80317	107	40	52.2
15	XP_044507399.1	NDR1/HIN1-like protein 3 [Mangifera indica]	3067	25591	75	9	39.6
16	XP_044498473.1	thaumatin-like protein 1b [Mangifera indica]	3064	26120	73	9	70.8
17	XP_044476977.1	chaperone protein ClpB1 [Mangifera indica]	2972	101450	86	35	46.4
18	XP_044478175.1	CSC1-like protein ERD4 [Mangifera indica]	2956	82531	126	32	45.4
19	XP_044498622.1	glycerophosphodiester phosphodiesterase GDPDL3 [Mangifera indica]	2769	83203	79	15	20.2
20	XP_044511533.1	patellin-3 [Mangifera indica]	2652	67075	83	25	49.1
21	XP_044470699.1	inositol-3-phosphate synthase-like [Mangifera indica]	2629	56619	85	25	73.5
22	XP_044511383.1	catalase isozyme 1-like [Mangifera indica]	2474	57256	77	24	66.9
23	XP_044485989.1	heat shock 70 kDa protein 15-like [Mangifera indica]	2459	94445	81	35	54.4
24	XP_044507204.1	phosphoenolpyruvate carboxykinase (ATP) 1-like [Mangifera indica]	2402	73784	82	31	64.2
25	XP_044465711.1	peroxidase 39-like [Mangifera indica]	2339	36282	57	12	34.9
26	XP_044504602.1	monocopper oxidase-like protein SKS1 [Mangifera indica]	2323	66574	73	17	44.0
27	XP_044468280.1	phosphoglycerate kinase, cytosolic-like [Mangifera indica]	2312	42431	70	25	71.1
28	XP_044494408.1	cytochrome c1-like [Mangifera indica]	2302	20259	59	15	81.3
29	XP_044490194.1	ATP synthase subunit beta, mitochondrial-like [Mangifera indica]	2264	59773	68	25	66.4
30	XP_044477251.1	methionine gamma-lyase-like [Mangifera indica]	2254	49041	62	17	48.2
31	XP_044475586.1	annexin D1-like [Mangifera indica]	2191	41895	79	26	57.8
32	XP_044507616.1	aquaporin TIP1-1 [Mangifera indica]	2105	26093	30	2	17.9
33	XP_044499912.1	ATP-citrate synthase beta chain protein 2 [Mangifera indica]	2057	66406	58	26	63.2
34	XP_044511061.1	phosphoprotein ECPP44-like [Mangifera indica]	1923	25648	66	15	57.3
35	XP_044505838.1	2-hydroxyacyl-CoA lyase-like [Mangifera indica]	1876	61373	56	21	49.2
36	XP_044504782.1	tripeptidyl-peptidase 2-like [Mangifera indica]	1858	154295	55	33	33.6
37	XP_044473378.1	pyruvate decarboxylase 2 isoform X1 [Mangifera indica]	1788	66661	60	23	42.9
38	XP_044506893.1	protein DJ-1 homolog D [Mangifera indica]	1783	42658	47	10	59.3
39	XP_044510565.1	laccase-14-like [Mangifera indica]	1779	62575	46	9	23.6
40	XP_044484762.1	phospholipase D alpha 1 [Mangifera indica]	1765	91392	64	28	52.1
41	XP_044468106.1	UTP--glucose-1-phosphate uridylyltransferase [Mangifera indica]	1734	51917	47	20	63.8
42	XP_044509888.1	probable rhamnogalacturonate lyase B isoform X1 [Mangifera indica]	1708	79330	52	23	48.6
43	XP_044472713.1	L-ascorbate peroxidase 2, cytosolic [Mangifera indica]	1693	27711	45	14	74.0
44	XP_044468374.1	isocitrate dehydrogenase [NADP] [Mangifera indica]	1673	46688	63	24	60.9
45	XP_044462972.1	beta-galactosidase-like [Mangifera indica]	1641	94751	51	23	47.6
46	XP_044507414.1	protein NUCLEAR FUSION DEFECTIVE 4-like [Mangifera indica]	1551	60884	40	11	25.1
47	XP_044510970.1	uncharacterized protein LOC123229306 [Mangifera indica]	1530	163268	48	21	22.2
48	XP_044502321.1	palmitoyl-protein thioesterase 1-like [Mangifera indica]	1494	38805	40	9	38.2
49	XP_044482525.1	18.1 kDa class I heat shock protein-like [Mangifera indica]	1449	17926	38	11	65.2
50	XP_044466296.1	26S proteasome non-ATPase regulatory subunit 2 homolog A [Mangifera indica]	1448	98357	53	29	46.6
51	XP_044461485.1	UDP-glucuronic acid decarboxylase 6-like [Mangifera indica]	1443	38935	52	15	61.4
52	XP_044494954.1	malate dehydrogenase, mitochondrial-like [Mangifera indica]	1420	36786	40	13	57.8
53	XP_044493900.1	probable inactive purple acid phosphatase 1 [Mangifera indica]	1416	69193	46	20	41.3
54	XP_044503725.1	glutamate dehydrogenase A [Mangifera indica]	1398	45206	31	11	37.2
55	XP_044472462.1	vesicle-associated membrane protein 711 [Mangifera indica]	1396	25364	37	13	53.6
56	XP_044511806.1	lysM domain-containing GPI-anchored protein 1-like [Mangifera indica]	1375	44298	42	8	30.5
57	WET20706.1	beta-tubulin [Mangifera indica]	1370	50504	45	21	59.6
58	XP_044465926.1	aconitate hydratase, cytoplasmic [Mangifera indica]	1370	108974	51	28	44.1
59	XP_044469555.1	peroxidase 73-like [Mangifera indica]	1368	36688	36	11	42.8
60	XP_044511656.1	abscisic stress-ripening protein 3-like [Mangifera indica]	1346	19288	30	2	26.2
61	XP_044512022.1	glucan endo-1,3-beta-D-glucosidase [Mangifera indica]	1323	53209	37	7	28.0
62	XP_044492990.1	sucrose synthase 2 [Mangifera indica]	1319	93447	52	24	40.1
63	XP_044501405.1	fasciclin-like arabinogalactan protein 8 [Mangifera indica]	1317	43768	39	10	31.8
64	XP_044462466.1	low-temperature-induced cysteine proteinase-like [Mangifera indica]	1291	57272	20	2	7.3
65	XP_044469169.1	annexin D2-like [Mangifera indica]	1282	38411	44	19	58.0
66	XP_044502638.1	2-Cys peroxiredoxin BAS1, chloroplastic [Mangifera indica]	1282	29687	37	13	51.3
67	XP_044461988.1	lactoylglutathione lyase GLX1-like [Mangifera indica]	1267	32495	36	10	38.7
68	XP_044463939.1	26S proteasome non-ATPase regulatory subunit 11 homolog [Mangifera indica]	1260	47320	33	17	49.3
69	XP_044510853.1	pyrophosphate--fructose 6-phosphate 1-phosphotransferase subunit alpha [Mangifera indica]	1248	68118	43	26	65.7
70	XP_044473725.1	pyruvate kinase 1, cytosolic [Mangifera indica]	1244	57739	44	17	46.9
71	XP_044511938.1	alpha-amylase [Mangifera indica]	1234	47231	41	13	43.4
72	XP_044475478.1	monosaccharide-sensing protein 2-like [Mangifera indica]	1230	79407	38	11	27.9
73	XP_044472067.1	cysteine proteinase inhibitor-like [Mangifera indica]	1227	11002	31	7	68.0
74	XP_044483124.1	glucan endo-1,3-beta-glucosidase 8-like [Mangifera indica]	1223	52728	36	12	35.2
75	XP_044480699.1	probable nucleoredoxin 1 [Mangifera indica]	1211	65554	44	20	46.3
76	XP_044486953.1	serine hydroxymethyltransferase 4-like [Mangifera indica]	1205	52226	37	19	63.5
77	XP_044466220.1	aspartic proteinase A1-like [Mangifera indica]	1201	56859	45	17	49.9
78	XP_044507067.1	hypersensitive-induced response protein 4 [Mangifera indica]	1197	32670	39	15	64.3
79	XP_044474267.1	early nodulin-like protein 2 isoform X1 [Mangifera indica]	1161	47979	35	6	13.1
80	XP_044503514.1	2,3-bisphosphoglycerate-independent phosphoglycerate mutase [Mangifera indica]	1156	61544	40	22	56.9
81	XP_044463479.1	eukaryotic initiation factor 4A-15 [Mangifera indica]	1155	47239	33	14	54.2
82	XP_044500859.1	glutathione reductase, cytosolic [Mangifera indica]	1149	53892	32	16	49.6
83	XP_044462521.1	prosaposin-like [Mangifera indica]	1148	26063	28	7	33.2
84	XP_044508691.1	UPF0664 stress-induced protein C29B12.11c-like [Mangifera indica]	1111	23205	35	9	68.6
85	XP_044480917.1	small heat shock protein, chloroplastic [Mangifera indica]	1109	25982	39	15	53.9
86	XP_044506214.1	pyruvate kinase, cytosolic isozyme [Mangifera indica]	1093	54922	34	18	61.0
87	XP_044493037.1	desiccation-related protein PCC13-62 [Mangifera indica]	1089	33556	19	7	40.6
88	XP_044487752.1	L-ascorbate oxidase homolog [Mangifera indica]	1082	60225	31	12	34.8
89	XP_044490930.1	phenylcoumaran benzylic ether reductase Pyrc5 [Mangifera indica]	1074	34042	41	19	76.3
90	XP_004293420.1	ras-related protein RABB1c [Fragaria vesca subsp. vesca]	1068	23408	30	15	80.1
91	XP_044478262.1	protein PLANT CADMIUM RESISTANCE 2-like [Mangifera indica]	1057	25282	36	5	25.5
92	XP_044488678.1	peptidyl-prolyl cis-trans isomerase [Mangifera indica]	1054	18351	33	8	68.6
93	XP_044503884.1	chloroplast envelope quinone oxidoreductase homolog isoform X1 [Mangifera indica]	1028	35194	37	19	67.9
94	XP_044503151.1	ketol-acid reductoisomerase, chloroplastic [Mangifera indica]	1010	63867	24	12	31.6
95	XP_044476391.1	thaumatin-like protein [Mangifera indica]	1008	25137	30	12	69.6
96	XP_044497001.1	26.5 kDa heat shock protein, mitochondrial [Mangifera indica]	1003	26005	24	10	44.5
97	XP_044466214.1	annexin D5-like isoform X2 [Mangifera indica]	989	36861	36	14	53.9
98	XP_044462096.1	aspartyl protease AED3-like [Mangifera indica]	987	47236	33	10	28.3
99	XP_044488957.1	probable glucan 1,3-beta-glucosidase A [Mangifera indica]	973	57296	23	14	44.3
100	XP_044462857.1	class V chitinase-like isoform X1 [Mangifera indica]	972	39999	31	8	33.2
101	XP_044473643.1	syntaxin-51-like [Mangifera indica]	972	26161	22	8	40.8
102	XP_044464066.1	leucine-rich repeat extensin-like protein 4 [Mangifera indica]	956	80904	36	11	19.7
103	XP_044491334.1	universal stress protein PHOS34 [Mangifera indica]	953	17638	20	4	44.1
104	XP_044466193.1	protein ASPARTIC PROTEASE IN GUARD CELL 1-like [Mangifera indica]	937	51454	29	12	35.9
105	XP_044495475.1	glutathione S-transferase L3-like isoform X1 [Mangifera indica]	930	27294	34	13	64.8
106	XP_044462656.1	non-specific lipid transfer protein GPI-anchored 31-like [Mangifera indica]	926	17831	27	3	13.1
107	XP_044490570.1	elongation factor 1-gamma [Mangifera indica]	919	48015	34	12	35.3
108	XP_044490955.1	phosphoglucomutase, cytoplasmic isoform X1 [Mangifera indica]	864	65817	37	23	54.3
109	XP_044483006.1	probable NAD(P)H dehydrogenase (quinone) FQR1-like 1 [Mangifera indica]	859	21738	28	8	57.6
110	XP_044496676.1	epoxide hydrolase A-like [Mangifera indica]	856	35139	26	11	45.3
111	XP_044462347.1	superoxide dismutase [Mn], mitochondrial-like [Mangifera indica]	836	25954	22	11	54.3
112	XP_044466486.1	uncharacterized protein LOC123196489 [Mangifera indica]	800	35191	25	11	44.0
113	XP_044511549.1	cysteine proteinase RD21A-like [Mangifera indica]	789	53041	19	7	23.5
114	XP_044461690.1	cysteine proteinase inhibitor 12-like [Mangifera indica]	773	22831	25	10	59.9
115	XP_044473649.1	calcineurin B-like protein 3 isoform X1 [Mangifera indica]	761	26256	24	10	54.9
116	XP_044505012.1	ferritin-4, chloroplastic [Mangifera indica]	754	33032	26	8	29.0
117	XP_044502159.1	acetyl-CoA acetyltransferase, cytosolic 1-like [Mangifera indica]	753	41873	31	13	59.4
118	XP_044479553.1	uncharacterized protein LOC123206425 [Mangifera indica]	751	97000	26	14	26.2
119	UFQ60282.1	methanol O-anthraniloyltransferase [Mangifera indica]	750	50551	24	16	44.0
120	XP_044461017.1	uricase-2-like [Mangifera indica]	746	34946	22	13	57.7
121	XP_044491799.1	acidic endochitinase-like [Mangifera indica]	732	32836	14	4	30.4
122	XP_044510325.1	thioredoxin H-type-like [Mangifera indica]	731	14332	29	8	63.8
123	XP_044491935.1	non-specific lipid-transfer protein 1-like [Mangifera indica]	729	12661	11	3	46.2
124	XP_044473420.1	ferritin-3, chloroplastic-like [Mangifera indica]	728	29048	22	10	41.8
125	XP_044483560.1	ATP-citrate synthase alpha chain protein 2 [Mangifera indica]	716	46937	19	10	38.1
126	XP_044502473.1	metal transporter Nramp3-like [Mangifera indica]	715	56076	20	8	24.9
127	XP_044471656.1	ATP-dependent 6-phosphofructokinase 3-like isoform X1 [Mangifera indica]	706	56333	23	13	32.0
128	XP_044503050.1	probable metal-nicotianamine transporter YSL6 [Mangifera indica]	692	73999	30	11	23.4
129	AQZ55554.1	hydroperoxide lyase [Mangifera indica]	688	55050	20	11	26.7
130	XP_044466602.1	glucose-6-phosphate 1-dehydrogenase, cytoplasmic isoform [Mangifera indica]	688	58627	25	14	35.7
131	XP_044482345.1	glucan endo-1,3-beta-glucosidase 4-like [Mangifera indica]	686	53075	18	6	21.4
132	XP_044472039.1	26S proteasome regulatory subunit 4 homolog B-like [Mangifera indica]	685	49599	23	14	43.0
133	XP_044480105.1	vesicle transport v-SNARE 13-like [Mangifera indica]	685	24590	19	9	47.3
134	XP_044470979.1	17.3 kDa class II heat shock protein-like [Mangifera indica]	681	17642	15	3	26.1
135	XP_044462816.1	uncharacterized protein LOC123193826 isoform X1 [Mangifera indica]	676	41384	25	9	44.5
136	XP_044510512.1	subtilisin-like protease SBT3 [Mangifera indica]	674	83213	26	14	31.5
137	AJA79010.1	heat-shock protein 23.2 [Mangifera indica]	670	23165	21	8	36.3
138	XP_044505295.1	pectinesterase inhibitor 4-like [Mangifera indica]	665	18782	22	6	34.9
139	XP_044496355.1	plastid-lipid-associated protein, chloroplastic-like [Mangifera indica]	661	34631	21	10	42.6
140	XP_044503163.1	uncharacterized protein At3g61260-like [Mangifera indica]	657	20526	24	10	42.6
141	AQZ55555.1	acyl-CoA-oxidase-1 [Mangifera indica]	648	75372	23	15	31.2
142	XP_044492158.1	uncharacterized protein At5g01610-like [Mangifera indica]	648	20223	17	3	16.8
143	XP_044501454.1	syntaxin-22-like [Mangifera indica]	630	29778	18	7	42.4
144	XP_044464814.1	uncharacterized protein LOC123195222 [Mangifera indica]	618	60804	15	4	13.6
145	XP_044500884.1	syntaxin-121-like [Mangifera indica]	615	37128	17	6	27.6
146	NP_001267560.1	ubiquitin-conjugating enzyme E2 35-like [Cucumis sativus]	610	17266	18	8	72.5
147	XP_044462300.1	transaldolase-like [Mangifera indica]	607	48227	14	9	30.2
148	XP_044488220.1	glucan endo-1,3-beta-glucosidase 3 isoform X1 [Mangifera indica]	602	53773	15	6	25.0
149	XP_044474764.1	aspartyl protease AED3 [Mangifera indica]	596	47393	23	9	33.6
150	XP_044502353.1	cytochrome b561 and DOMON domain-containing protein At3g25290-like [Mangifera indica]	589	44140	15	5	32.3
151	XP_044492971.1	transketolase, chloroplastic [Mangifera indica]	586	81903	26	13	27.7
152	XP_044502363.1	threonine dehydratase biosynthetic, chloroplastic [Mangifera indica]	576	66801	19	12	33.4
153	XP_044511307.1	mannan endo-1,4-beta-mannosidase 7-like [Mangifera indica]	573	48487	12	8	34.6
154	XP_044475133.1	26S proteasome non-ATPase regulatory subunit 14 homolog [Mangifera indica]	567	34888	19	10	50.6
155	XP_044504369.1	remorin-like [Mangifera indica]	563	21442	24	7	41.6
156	XP_044471476.1	tetraspanin-3-like [Mangifera indica]	553	32368	20	6	28.0
157	XP_044500654.1	stem-specific protein TSJT1-like [Mangifera indica]	526	27135	17	8	47.0
158	XP_044471027.1	18.2 kDa class I heat shock protein-like [Mangifera indica]	517	17649	11	4	42.2
159	XP_044468824.1	remorin-like [Mangifera indica]	516	21950	24	7	48.5
160	XP_044512394.1	secoisolariciresinol dehydrogenase-like [Mangifera indica]	514	28894	17	6	28.4
161	XP_044500112.1	dihydrolipoyl dehydrogenase 1, mitochondrial [Mangifera indica]	498	53905	17	10	27.9
162	XP_044508624.1	kunitz type trypsin inhibitor 104-like [Mangifera indica]	491	21771	11	4	23.0
163	XP_044483126.1	cysteine synthase [Mangifera indica]	490	34466	15	8	36.6
164	XP_044499041.1	sodium/calcium exchanger NCL isoform X1 [Mangifera indica]	484	63681	16	7	13.9
165	XP_044487612.1	thaumatin-like protein 1b isoform X1 [Mangifera indica]	483	26460	19	9	36.5
166	XP_044493140.1	alcohol dehydrogenase class-3 [Mangifera indica]	472	41511	17	8	40.9
167	XP_006451004.1	GTP-binding nuclear protein Ran1B [Citrus x clementina]	469	25375	15	9	46.6
168	XP_044487755.1	lysM domain-containing GPI-anchored protein 2 [Mangifera indica]	467	37549	13	4	10.4
169	XP_044489779.1	uncharacterized protein LOC123214112 [Mangifera indica]	466	45657	13	7	24.2
170	XP_044482620.1	pathogenesis-related protein PR-4-like [Mangifera indica]	464	15801	14	6	74.1
171	XP_044464157.1	tetraspanin-8-like [Mangifera indica]	446	30827	12	2	14.6
172	XP_044507975.1	uncharacterized protein LOC123227298 [Mangifera indica]	441	25461	12	7	51.3
173	XP_044496225.1	quinone oxidoreductase PIG3-like [Mangifera indica]	440	34698	15	9	40.3
174	XP_044464529.1	40S ribosomal protein S4-3 [Mangifera indica]	408	29768	13	7	31.3
175	XP_044486216.1	embryo-specific protein ATS3B-like [Mangifera indica]	408	18515	7	3	30.2
176	XP_044494898.1	uncharacterized protein At5g02240 [Mangifera indica]	398	36048	14	7	31.7
177	XP_044503745.1	non-specific lipid-transfer protein 1-like [Mangifera indica]	396	12312	6	3	35.6
178	XP_044464963.1	peroxiredoxin-2 [Mangifera indica]	360	17463	13	8	69.8
179	XP_044485623.1	probable phospholipid hydroperoxide glutathione peroxidase [Mangifera indica]	359	27311	9	3	20.0
180	XP_044488639.1	non-specific lipid transfer protein GPI-anchored 31 [Mangifera indica]	356	18185	8	3	13.6
181	XP_044462360.1	thioredoxin-like protein CXXS1 [Mangifera indica]	352	14064	13	6	29.6
182	XP_044463189.1	aspartyl protease family protein At5g10770-like [Mangifera indica]	352	51950	12	8	26.8
183	XP_044487633.1	40S ribosomal protein Sa-2-like [Mangifera indica]	348	35168	14	9	36.5
184	UPT49964.1	dehydroascorbate reductase cytosolic [Mangifera indica]	347	23895	15	11	68.1
185	XP_044463055.1	40S ribosomal protein S3-3-like [Mangifera indica]	335	26819	11	7	36.6
186	XP_044487762.1	small heat shock protein, chloroplastic-like [Mangifera indica]	329	25830	18	7	42.0
187	XP_044485686.1	heme-binding protein 2-like [Mangifera indica]	286	25176	10	7	37.7
188	NP_001238311.2	ribosomal protein S15a [Glycine max]	278	14822	10	4	38.5
189	XP_044503660.1	tobamovirus multiplication protein 2A-like [Mangifera indica]	276	31823	11	5	24.0
190	XP_044507751.1	NDR1/HIN1-like protein 3 [Mangifera indica]	274	25653	7	2	11.2
191	XP_044493014.1	glutathione S-transferase F8, chloroplastic-like isoform X1 [Mangifera indica]	272	24239	14	6	41.3
192	XP_044504841.1	RHOMBOID-like protein 2 [Mangifera indica]	204	37132	11	5	11.9
193	XP_044469046.1	proteasome subunit alpha type-3 [Mangifera indica]	192	27562	7	5	24.9
194	XP_044463135.1	uncharacterized protein LOC123194066 [Mangifera indica]	180	26904	4	4	17.6
195	XP_044494738.1	tobamovirus multiplication protein 2A-like [Mangifera indica]	162	32034	8	4	19.6

## Sheet: C) Mango EVs_1st run
Supplementary Table S1C. The list of all unique proteins identified in 1st MS analysis of mango-derived EVs. The list includes the proteins for which at least two unique peptides were identified.
Hit number	RefSeq ID	Description	Score	Protein mass [Da]	Identified peptides	Unique peptides	Protein coverage
1	XP_044485864.1	adenosylhomocysteinase 1-like [Mangifera indica]	7112	53825	190	30	72.4
2	XP_044485773.1	glyceraldehyde-3-phosphate dehydrogenase GAPC2, cytosolic [Mangifera indica]	6316	36900	147	22	79.2
3	XP_044505044.1	heat shock cognate 70 kDa protein 2-like [Mangifera indica]	5806	71355	155	36	65.5
4	XP_044463598.1	endochitinase At2g43590-like [Mangifera indica]	5534	30529	123	12	60.1
5	XP_044483587.1	fasciclin-like arabinogalactan protein 1 [Mangifera indica]	5489	42788	119	16	50.4
6	XP_044491374.1	elongation factor 2 [Mangifera indica]	4968	95002	133	42	64.7
7	XP_044504407.1	glucan endo-1,3-beta-glucosidase-like [Mangifera indica]	4551	37329	85	15	57.2
8	XP_044482928.1	pyrophosphate-energized vacuolar membrane proton pump-like [Mangifera indica]	4395	80342	121	25	48.8
9	XP_044509080.1	actin [Mangifera indica]	2552	41899	68	15	59.4
10	XP_044472076.1	NADP-dependent malic enzyme-like [Mangifera indica]	4189	65651	126	30	76.3
11	XP_044460961.1	probable aquaporin PIP1-2 [Mangifera indica]	4188	31170	81	12	69.4
12	XP_044505045.1	aquaporin PIP2-7-like [Mangifera indica]	3939	31202	81	12	67.0
13	XP_044465751.1	citrate synthase, glyoxysomal [Mangifera indica]	3813	57093	97	21	50.3
14	XP_044497390.1	plasma membrane-associated cation-binding protein 1-like [Mangifera indica]	3610	20878	83	12	69.5
15	XP_044472481.1	alpha-glucan phosphorylase, H isozyme [Mangifera indica]	3540	96385	103	41	66.0
16	XP_044493720.1	hypersensitive-induced response protein 2 [Mangifera indica]	3493	31537	112	19	56.3
17	XP_044480933.1	aspartic proteinase-like isoform X1 [Mangifera indica]	3458	65243	100	19	44.2
18	XP_044473632.1	fructose-bisphosphate aldolase 6, cytosolic [Mangifera indica]	3382	38838	83	23	75.4
19	XP_044473648.1	heat shock protein 81-1-like [Mangifera indica]	3331	80317	107	40	52.2
20	XP_044462481.1	clathrin heavy chain 1-like [Mangifera indica]	3262	194114	106	55	50.7
21	XP_044477734.1	polyubiquitin-like [Mangifera indica]	3129	77722	83	10	11.0
22	XP_044507399.1	NDR1/HIN1-like protein 3 [Mangifera indica]	3067	25591	75	9	39.6
23	XP_044498473.1	thaumatin-like protein 1b [Mangifera indica]	3064	26120	73	9	70.8
24	XP_044500858.1	monodehydroascorbate reductase, seedling isozyme [Mangifera indica]	3036	47093	93	26	77.2
25	XP_044482534.1	5-methyltetrahydropteroyltriglutamate--homocysteine methyltransferase-like [Mangifera indica]	2989	85485	82	31	48.2
26	XP_044476977.1	chaperone protein ClpB1 [Mangifera indica]	2972	101450	86	35	46.4
27	XP_044478175.1	CSC1-like protein ERD4 [Mangifera indica]	2956	82531	126	32	45.4
28	XP_044498622.1	glycerophosphodiester phosphodiesterase GDPDL3 [Mangifera indica]	2769	83203	79	15	20.2
29	XP_044511533.1	patellin-3 [Mangifera indica]	2652	67075	83	25	49.1
30	XP_044473032.1	cell division cycle protein 48 homolog [Mangifera indica]	2646	90172	93	36	50.3
31	XP_044470699.1	inositol-3-phosphate synthase-like [Mangifera indica]	2629	56619	85	25	73.5
32	XP_044462903.1	plasma membrane ATPase [Mangifera indica]	2559	105485	82	35	44.7
33	XP_044511383.1	catalase isozyme 1-like [Mangifera indica]	2474	57256	77	24	66.9
34	XP_044485989.1	heat shock 70 kDa protein 15-like [Mangifera indica]	2459	94445	81	35	54.4
35	XP_044507204.1	phosphoenolpyruvate carboxykinase (ATP) 1-like [Mangifera indica]	2402	73784	82	31	64.2
36	XP_044465711.1	peroxidase 39-like [Mangifera indica]	2339	36282	57	12	34.9
37	XP_044504602.1	monocopper oxidase-like protein SKS1 [Mangifera indica]	2323	66574	73	17	44.0
38	XP_044468280.1	phosphoglycerate kinase, cytosolic-like [Mangifera indica]	2312	42431	70	25	71.1
39	XP_044494408.1	cytochrome c1-like [Mangifera indica]	2302	20259	59	15	81.3
40	XP_044490194.1	ATP synthase subunit beta, mitochondrial-like [Mangifera indica]	2264	59773	68	25	66.4
41	XP_044477251.1	methionine gamma-lyase-like [Mangifera indica]	2254	49041	62	17	48.2
42	XP_044475586.1	annexin D1-like [Mangifera indica]	2191	41895	79	26	57.8
43	XP_044480034.1	elongation factor 1-alpha [Mangifera indica]	2134	49659	73	16	51.5
44	XP_044507616.1	aquaporin TIP1-1 [Mangifera indica]	2105	26093	30	2	17.9
45	XP_044499912.1	ATP-citrate synthase beta chain protein 2 [Mangifera indica]	2057	66406	58	26	63.2
46	XP_044511061.1	phosphoprotein ECPP44-like [Mangifera indica]	1923	25648	66	15	57.3
47	XP_044505838.1	2-hydroxyacyl-CoA lyase-like [Mangifera indica]	1876	61373	56	21	49.2
48	XP_044504782.1	tripeptidyl-peptidase 2-like [Mangifera indica]	1858	154295	55	33	33.6
49	XP_044475666.1	alcohol dehydrogenase class-P [Mangifera indica]	1821	42300	54	21	72.8
50	XP_044473378.1	pyruvate decarboxylase 2 isoform X1 [Mangifera indica]	1788	66661	60	23	42.9
51	XP_044506893.1	protein DJ-1 homolog D [Mangifera indica]	1783	42658	47	10	59.3
52	XP_044510565.1	laccase-14-like [Mangifera indica]	1779	62575	46	9	23.6
53	XP_044484762.1	phospholipase D alpha 1 [Mangifera indica]	1765	91392	64	28	52.1
54	XP_044468106.1	UTP--glucose-1-phosphate uridylyltransferase [Mangifera indica]	1734	51917	47	20	63.8
55	XP_044509888.1	probable rhamnogalacturonate lyase B isoform X1 [Mangifera indica]	1708	79330	52	23	48.6
56	XP_044481079.1	trifunctional UDP-glucose 4,6-dehydratase/UDP-4-keto-6-deoxy-D-glucose 3,5-epimerase/UDP-4-keto-L-rhamnose-reductase RHM1 [Mangifera indica]	1699	75882	59	25	50.5
57	XP_044469485.1	ADP-ribosylation factor 1-like [Mangifera indica]	390	20622	15	5	29.8
58	XP_044472713.1	L-ascorbate peroxidase 2, cytosolic [Mangifera indica]	1693	27711	45	14	74.0
59	XP_044468374.1	isocitrate dehydrogenase [NADP] [Mangifera indica]	1673	46688	63	24	60.9
60	XP_044484673.1	COP1-interactive protein 1 [Mangifera indica]	1641	154536	53	35	34.4
61	XP_044462972.1	beta-galactosidase-like [Mangifera indica]	1641	94751	51	23	47.6
62	XP_044465928.1	uncharacterized protein LOC123196112 isoform X1 [Mangifera indica]	1634	148648	52	36	44.0
63	UVF71845.1	14-3-3-E1 protein [Mangifera indica]	1632	29473	44	12	52.5
64	XP_044507414.1	protein NUCLEAR FUSION DEFECTIVE 4-like [Mangifera indica]	1551	60884	40	11	25.1
65	XP_044510970.1	uncharacterized protein LOC123229306 [Mangifera indica]	1530	163268	48	21	22.2
66	XP_044478717.1	glutamine synthetase nodule isozyme [Mangifera indica]	1505	39450	41	13	53.8
67	XP_044502321.1	palmitoyl-protein thioesterase 1-like [Mangifera indica]	1494	38805	40	9	38.2
68	XP_044482525.1	18.1 kDa class I heat shock protein-like [Mangifera indica]	1449	17926	38	11	65.2
69	XP_044466296.1	26S proteasome non-ATPase regulatory subunit 2 homolog A [Mangifera indica]	1448	98357	53	29	46.6
70	XP_044461485.1	UDP-glucuronic acid decarboxylase 6-like [Mangifera indica]	1443	38935	52	15	61.4
71	XP_044494954.1	malate dehydrogenase, mitochondrial-like [Mangifera indica]	1420	36786	40	13	57.8
72	XP_044493900.1	probable inactive purple acid phosphatase 1 [Mangifera indica]	1416	69193	46	20	41.3
73	XP_044503725.1	glutamate dehydrogenase A [Mangifera indica]	1398	45206	31	11	37.2
74	XP_044472462.1	vesicle-associated membrane protein 711 [Mangifera indica]	1396	25364	37	13	53.6
75	XP_044507047.1	calmodulin isoform X1 [Mangifera indica]	1268	16908	30	6	68.5
76	XP_044511806.1	lysM domain-containing GPI-anchored protein 1-like [Mangifera indica]	1375	44298	42	8	30.5
77	XP_044465926.1	aconitate hydratase, cytoplasmic [Mangifera indica]	1370	108974	51	28	44.1
78	WET20706.1	beta-tubulin [Mangifera indica]	1370	50504	45	21	59.6
79	XP_044469555.1	peroxidase 73-like [Mangifera indica]	1368	36688	36	11	42.8
80	XP_044504289.1	glutamate decarboxylase 1 [Mangifera indica]	1353	57402	51	19	56.3
81	XP_044511656.1	abscisic stress-ripening protein 3-like [Mangifera indica]	1346	19288	30	2	26.2
82	XP_044512022.1	glucan endo-1,3-beta-D-glucosidase [Mangifera indica]	1323	53209	37	7	28.0
83	XP_044492990.1	sucrose synthase 2 [Mangifera indica]	1319	93447	52	24	40.1
84	XP_044501405.1	fasciclin-like arabinogalactan protein 8 [Mangifera indica]	1317	43768	39	10	31.8
85	XP_044479386.1	ABC transporter C family member 2-like [Mangifera indica]	1315	183348	43	23	20.0
86	XP_044462466.1	low-temperature-induced cysteine proteinase-like [Mangifera indica]	1291	57272	20	2	7.3
87	XP_044469169.1	annexin D2-like [Mangifera indica]	1282	38411	44	19	58.0
88	XP_044502638.1	2-Cys peroxiredoxin BAS1, chloroplastic [Mangifera indica]	1282	29687	37	13	51.3
89	XP_044464527.1	aspartate aminotransferase, cytoplasmic isoform X2 [Mangifera indica]	1274	44600	42	17	58.7
90	XP_044485794.1	V-type proton ATPase catalytic subunit A-like [Mangifera indica]	1269	68836	45	24	58.6
91	XP_044461988.1	lactoylglutathione lyase GLX1-like [Mangifera indica]	1267	32495	36	10	38.7
92	XP_044463939.1	26S proteasome non-ATPase regulatory subunit 11 homolog [Mangifera indica]	1260	47320	33	17	49.3
93	XP_044510853.1	pyrophosphate--fructose 6-phosphate 1-phosphotransferase subunit alpha [Mangifera indica]	1248	68118	43	26	65.7
94	XP_044473725.1	pyruvate kinase 1, cytosolic [Mangifera indica]	1244	57739	44	17	46.9
95	XP_044511938.1	alpha-amylase [Mangifera indica]	1234	47231	41	13	43.4
96	XP_044482551.1	tubulin alpha-5 chain [Mangifera indica]	1230	50332	43	17	54.6
97	XP_044475478.1	monosaccharide-sensing protein 2-like [Mangifera indica]	1230	79407	38	11	27.9
98	XP_044472067.1	cysteine proteinase inhibitor-like [Mangifera indica]	1227	11002	31	7	68.0
99	XP_044483124.1	glucan endo-1,3-beta-glucosidase 8-like [Mangifera indica]	1223	52728	36	12	35.2
100	XP_044480699.1	probable nucleoredoxin 1 [Mangifera indica]	1211	65554	44	20	46.3
101	XP_044482311.1	26S proteasome regulatory subunit 6A homolog [Mangifera indica]	1205	47542	38	21	59.0
102	XP_044486953.1	serine hydroxymethyltransferase 4-like [Mangifera indica]	1205	52226	37	19	63.5
103	XP_044466220.1	aspartic proteinase A1-like [Mangifera indica]	1201	56859	45	17	49.9
104	XP_044507067.1	hypersensitive-induced response protein 4 [Mangifera indica]	1197	32670	39	15	64.3
105	XP_044494498.1	probable alpha-mannosidase At5g13980 [Mangifera indica]	1181	114764	39	23	30.1
106	XP_044481703.1	importin-5 [Mangifera indica]	1170	125134	41	19	28.4
107	XP_044474267.1	early nodulin-like protein 2 isoform X1 [Mangifera indica]	1161	47979	35	6	13.1
108	XP_044483320.1	phosphoenolpyruvate carboxylase-like [Mangifera indica]	1156	111259	46	25	35.9
109	XP_044503514.1	2,3-bisphosphoglycerate-independent phosphoglycerate mutase [Mangifera indica]	1156	61544	40	22	56.9
110	XP_044463479.1	eukaryotic initiation factor 4A-15 [Mangifera indica]	1155	47239	33	14	54.2
111	XP_044464976.1	aminopeptidase M1 [Mangifera indica]	1151	99920	38	20	32.5
112	XP_044500859.1	glutathione reductase, cytosolic [Mangifera indica]	1149	53892	32	16	49.6
113	XP_044462521.1	prosaposin-like [Mangifera indica]	1148	26063	28	7	33.2
114	XP_044463503.1	probable cytosolic oligopeptidase A [Mangifera indica]	1121	91853	43	31	53.7
115	XP_044508691.1	UPF0664 stress-induced protein C29B12.11c-like [Mangifera indica]	1111	23205	35	9	68.6
116	XP_044480917.1	small heat shock protein, chloroplastic [Mangifera indica]	1109	25982	39	15	53.9
117	XP_044491115.1	heat shock 70 kDa protein, mitochondrial [Mangifera indica]	1097	73130	27	16	37.4
118	XP_044506214.1	pyruvate kinase, cytosolic isozyme [Mangifera indica]	1093	54922	34	18	61.0
119	XP_044476158.1	uncharacterized TPR repeat-containing protein At1g05150-like [Mangifera indica]	1089	90600	43	24	37.0
120	XP_044493037.1	desiccation-related protein PCC13-62 [Mangifera indica]	1089	33556	19	7	40.6
121	XP_044489052.1	V-type proton ATPase subunit B 1 [Mangifera indica]	1086	54425	30	16	46.5
122	XP_044487752.1	L-ascorbate oxidase homolog [Mangifera indica]	1082	60225	31	12	34.8
123	XP_044490930.1	phenylcoumaran benzylic ether reductase Pyrc5 [Mangifera indica]	1074	34042	41	19	76.3
124	XP_004293420.1	ras-related protein RABB1c [Fragaria vesca subsp. vesca]	1068	23408	30	15	80.1
125	XP_044478262.1	protein PLANT CADMIUM RESISTANCE 2-like [Mangifera indica]	1057	25282	36	5	25.5
126	XP_044508362.1	enolase 2-like [Mangifera indica]	1054	48139	29	13	45.6
127	XP_044488678.1	peptidyl-prolyl cis-trans isomerase [Mangifera indica]	1054	18351	33	8	68.6
128	XP_044478961.1	6-phosphogluconate dehydrogenase, decarboxylating 2-like [Mangifera indica]	1052	53757	40	17	49.5
129	XP_044503884.1	chloroplast envelope quinone oxidoreductase homolog isoform X1 [Mangifera indica]	1028	35194	37	19	67.9
130	XP_044503151.1	ketol-acid reductoisomerase, chloroplastic [Mangifera indica]	1010	63867	24	12	31.6
131	XP_044476391.1	thaumatin-like protein [Mangifera indica]	1008	25137	30	12	69.6
132	XP_044497001.1	26.5 kDa heat shock protein, mitochondrial [Mangifera indica]	1003	26005	24	10	44.5
133	XP_044500887.1	chaperonin CPN60, mitochondrial [Mangifera indica]	1000	61984	33	19	41.0
134	XP_044466214.1	annexin D5-like isoform X2 [Mangifera indica]	989	36861	36	14	53.9
135	XP_044462096.1	aspartyl protease AED3-like [Mangifera indica]	987	47236	33	10	28.3
136	XP_044475846.1	protein disulfide-isomerase [Mangifera indica]	981	56912	41	19	54.2
137	XP_044488957.1	probable glucan 1,3-beta-glucosidase A [Mangifera indica]	973	57296	23	14	44.3
138	XP_044462857.1	class V chitinase-like isoform X1 [Mangifera indica]	972	39999	31	8	33.2
139	XP_044473643.1	syntaxin-51-like [Mangifera indica]	972	26161	22	8	40.8
140	XP_044481049.1	LOW QUALITY PROTEIN: leucine--tRNA ligase, cytoplasmic-like [Mangifera indica]	966	123348	27	20	29.8
141	XP_044505408.1	ubiquitin-activating enzyme E1 1 isoform X1 [Mangifera indica]	959	123628	42	20	25.2
142	XP_044506791.1	uncharacterized protein LOC123226354 [Mangifera indica]	958	111322	25	11	15.3
143	XP_044464066.1	leucine-rich repeat extensin-like protein 4 [Mangifera indica]	956	80904	36	11	19.7
144	XP_044499450.1	26S proteasome non-ATPase regulatory subunit 1 homolog A [Mangifera indica]	953	108625	31	15	19.6
145	XP_044491334.1	universal stress protein PHOS34 [Mangifera indica]	953	17638	20	4	44.1
146	XP_044488229.1	beta-D-xylosidase 4-like [Mangifera indica]	946	84223	28	16	29.5
147	XP_044466193.1	protein ASPARTIC PROTEASE IN GUARD CELL 1-like [Mangifera indica]	937	51454	29	12	35.9
148	XP_044495475.1	glutathione S-transferase L3-like isoform X1 [Mangifera indica]	930	27294	34	13	64.8
149	XP_044462656.1	non-specific lipid transfer protein GPI-anchored 31-like [Mangifera indica]	926	17831	27	3	13.1
150	XP_044490570.1	elongation factor 1-gamma [Mangifera indica]	919	48015	34	12	35.3
151	XP_044471123.1	villin-4-like isoform X1 [Mangifera indica]	888	108308	36	22	31.6
152	XP_044496999.1	low-temperature-induced cysteine proteinase-like [Mangifera indica]	888	58533	18	4	7.2
153	XP_044486080.1	puromycin-sensitive aminopeptidase-like isoform X1 [Mangifera indica]	882	111058	33	21	33.0
154	XP_044508756.1	26S proteasome non-ATPase regulatory subunit 7 homolog A [Mangifera indica]	865	34987	24	10	49.0
155	XP_044490955.1	phosphoglucomutase, cytoplasmic isoform X1 [Mangifera indica]	864	65817	37	23	54.3
156	XP_044472485.1	LOW QUALITY PROTEIN: beta-galactosidase 15-like [Mangifera indica]	859	94166	27	14	26.0
157	XP_044483006.1	probable NAD(P)H dehydrogenase (quinone) FQR1-like 1 [Mangifera indica]	859	21738	28	8	57.6
158	XP_044496676.1	epoxide hydrolase A-like [Mangifera indica]	856	35139	26	11	45.3
159	AQZ55552.1	epoxide hydrolase-2 [Mangifera indica]	847	36000	31	13	60.1
160	XP_044486723.1	glyoxysomal fatty acid beta-oxidation multifunctional protein MFP-a-like [Mangifera indica]	840	79129	38	23	43.3
161	XP_044464251.1	leucine aminopeptidase 1-like [Mangifera indica]	837	63201	26	13	34.1
162	XP_044462347.1	superoxide dismutase [Mn], mitochondrial-like [Mangifera indica]	836	25954	22	11	54.3
163	XP_044486194.1	26S proteasome regulatory subunit 7 [Mangifera indica]	831	48137	26	13	37.6
164	XP_044509141.1	V-type proton ATPase subunit a2-like [Mangifera indica]	827	93319	26	15	25.5
165	XP_044466486.1	uncharacterized protein LOC123196489 [Mangifera indica]	800	35191	25	11	44.0
166	XP_044509971.1	uncharacterized protein LOC123228607 [Mangifera indica]	798	27014	19	4	31.8
167	XP_044511549.1	cysteine proteinase RD21A-like [Mangifera indica]	789	53041	19	7	23.5
168	CAA53078.1	3-ketoacyl-CoA thiolase B, partial [Mangifera indica]	778	45743	18	8	36.0
169	XP_044461690.1	cysteine proteinase inhibitor 12-like [Mangifera indica]	773	22831	25	10	59.9
170	XP_044489368.1	protein transport protein SEC31 homolog B-like [Mangifera indica]	772	122671	20	13	18.6
171	XP_044473649.1	calcineurin B-like protein 3 isoform X1 [Mangifera indica]	761	26256	24	10	54.9
172	XP_044509248.1	phosphoinositide phospholipase C 2-like [Mangifera indica]	760	67540	26	17	29.1
173	XP_044512422.1	probable carboxylesterase 17 [Mangifera indica]	760	37774	22	13	57.6
174	XP_044490095.1	glutathione S-transferase zeta class-like [Mangifera indica]	758	25118	22	8	48.6
175	XP_044494416.1	NAD-dependent malic enzyme 62 kDa isoform, mitochondrial isoform X1 [Mangifera indica]	756	69443	17	12	31.7
176	XP_044505012.1	ferritin-4, chloroplastic [Mangifera indica]	754	33032	26	8	29.0
177	XP_044502159.1	acetyl-CoA acetyltransferase, cytosolic 1-like [Mangifera indica]	753	41873	31	13	59.4
178	XP_044494573.1	protein NRT1/ PTR FAMILY 8.3-like [Mangifera indica]	753	65621	23	11	24.0
179	XP_044506367.1	probable inactive receptor kinase At5g16590 [Mangifera indica]	752	71543	25	10	21.5
180	XP_044479553.1	uncharacterized protein LOC123206425 [Mangifera indica]	751	97000	26	14	26.2
181	UFQ60282.1	methanol O-anthraniloyltransferase [Mangifera indica]	750	50551	24	16	44.0
182	XP_044461017.1	uricase-2-like [Mangifera indica]	746	34946	22	13	57.7
183	XP_044480696.1	carbonic anhydrase 2-like isoform X2 [Mangifera indica]	745	28543	20	13	72.3
184	BAM37540.1	sucrose phosphate synthase [Mangifera indica]	744	119115	30	19	25.2
185	XP_044496005.1	aspartyl protease family protein 1-like [Mangifera indica]	733	56482	21	8	32.7
186	XP_044477178.1	hsp70-Hsp90 organizing protein 3-like [Mangifera indica]	732	65422	20	14	31.0
187	XP_044491799.1	acidic endochitinase-like [Mangifera indica]	732	32836	14	4	30.4
188	XP_044510325.1	thioredoxin H-type-like [Mangifera indica]	731	14332	29	8	63.8
189	XP_044491935.1	non-specific lipid-transfer protein 1-like [Mangifera indica]	729	12661	11	3	46.2
190	XP_044473420.1	ferritin-3, chloroplastic-like [Mangifera indica]	728	29048	22	10	41.8
191	XP_044503371.1	nucleoside diphosphate kinase 1 [Mangifera indica]	719	16488	25	10	62.8
192	XP_044483867.1	formate--tetrahydrofolate ligase [Mangifera indica]	716	68184	22	13	33.3
193	XP_044483560.1	ATP-citrate synthase alpha chain protein 2 [Mangifera indica]	716	46937	19	10	38.1
194	XP_044502473.1	metal transporter Nramp3-like [Mangifera indica]	715	56076	20	8	24.9
195	XP_044463792.1	aspartate--tRNA ligase 2, cytoplasmic-like [Mangifera indica]	711	62533	28	17	35.9
196	XP_044473401.1	LOW QUALITY PROTEIN: probable pyridoxal 5~-phosphate synthase subunit PDX1 [Mangifera indica]	710	33400	26	8	32.7
197	XP_044507618.1	peroxidase P7-like [Mangifera indica]	707	35829	18	7	26.4
198	XP_044471656.1	ATP-dependent 6-phosphofructokinase 3-like isoform X1 [Mangifera indica]	706	56333	23	13	32.0
199	XP_044465883.1	GDSL esterase/lipase At5g14450-like [Mangifera indica]	704	44205	20	11	45.4
200	XP_044500455.1	malate dehydrogenase-like [Mangifera indica]	699	35898	23	11	47.3
201	XP_044483831.1	superoxide dismutase [Cu-Zn] [Mangifera indica]	697	15440	20	7	58.2
202	XP_044503050.1	probable metal-nicotianamine transporter YSL6 [Mangifera indica]	692	73999	30	11	23.4
203	XP_044466602.1	glucose-6-phosphate 1-dehydrogenase, cytoplasmic isoform [Mangifera indica]	688	58627	25	14	35.7
204	AQZ55554.1	hydroperoxide lyase [Mangifera indica]	688	55050	20	11	26.7
205	XP_044482345.1	glucan endo-1,3-beta-glucosidase 4-like [Mangifera indica]	686	53075	18	6	21.4
206	XP_044472039.1	26S proteasome regulatory subunit 4 homolog B-like [Mangifera indica]	685	49599	23	14	43.0
207	XP_044480105.1	vesicle transport v-SNARE 13-like [Mangifera indica]	685	24590	19	9	47.3
208	XP_044470979.1	17.3 kDa class II heat shock protein-like [Mangifera indica]	681	17642	15	3	26.1
209	XP_044483592.1	NADPH-dependent aldehyde reductase-like protein, chloroplastic [Mangifera indica]	679	27788	21	8	56.8
210	XP_044468053.1	4-alpha-glucanotransferase DPE2 [Mangifera indica]	678	113153	28	19	28.0
211	XP_044469883.1	PI-PLC X domain-containing protein At5g67130 [Mangifera indica]	677	45156	25	12	38.7
212	XP_044462816.1	uncharacterized protein LOC123193826 isoform X1 [Mangifera indica]	676	41384	25	9	44.5
213	XP_044485128.1	anthocyanidin 3-O-glucosyltransferase 2-like [Mangifera indica]	675	54287	19	8	24.8
214	XP_044510512.1	subtilisin-like protease SBT3 [Mangifera indica]	674	83213	26	14	31.5
215	XP_044463845.1	asparagine--tRNA ligase, cytoplasmic 1-like [Mangifera indica]	671	63231	26	13	29.5
216	XP_044509194.1	60S acidic ribosomal protein P0-like [Mangifera indica]	671	34159	16	8	49.4
217	AJA79010.1	heat-shock protein 23.2 [Mangifera indica]	670	23165	21	8	36.3
218	XP_044506206.1	thiamine thiazole synthase, chloroplastic-like [Mangifera indica]	670	37740	17	8	41.0
219	XP_044505295.1	pectinesterase inhibitor 4-like [Mangifera indica]	665	18782	22	6	34.9
220	XP_044502517.1	pto-interacting protein 1 isoform X1 [Mangifera indica]	662	39398	17	9	40.4
221	XP_044496355.1	plastid-lipid-associated protein, chloroplastic-like [Mangifera indica]	661	34631	21	10	42.6
222	XP_044503163.1	uncharacterized protein At3g61260-like [Mangifera indica]	657	20526	24	10	42.6
223	XP_044465687.1	probable metal-nicotianamine transporter YSL7 [Mangifera indica]	654	78852	21	9	13.3
224	XP_044485580.1	novel plant SNARE 13-like [Mangifera indica]	654	30225	17	6	19.8
225	XP_044511900.1	uncharacterized oxidoreductase At4g09670 [Mangifera indica]	649	40478	29	14	67.7
226	AQZ55555.1	acyl-CoA-oxidase-1 [Mangifera indica]	648	75372	23	15	31.2
227	XP_044492158.1	uncharacterized protein At5g01610-like [Mangifera indica]	648	20223	17	3	16.8
228	XP_044471532.1	nascent polypeptide-associated complex subunit alpha-like protein 1 [Mangifera indica]	645	22200	17	6	34.5
229	XP_044496529.1	cysteine proteinase inhibitor 5-like [Mangifera indica]	644	12956	23	6	51.7
230	XP_044494698.1	2-methylene-furan-3-one reductase-like [Mangifera indica]	641	36614	16	10	45.1
231	XP_044507482.1	triosephosphate isomerase, cytosolic-like [Mangifera indica]	641	27760	20	10	67.3
232	XP_044509112.1	glycine--tRNA ligase, mitochondrial 1 [Mangifera indica]	638	77859	27	18	29.6
233	XP_044479075.1	formate dehydrogenase, mitochondrial-like [Mangifera indica]	638	42353	20	12	49.2
234	XP_044504716.1	phenylacetaldehyde reductase-like isoform X2 [Mangifera indica]	631	35441	24	12	46.1
235	XP_044501454.1	syntaxin-22-like [Mangifera indica]	630	29778	18	7	42.4
236	XP_044500012.1	guanosine nucleotide diphosphate dissociation inhibitor 2 [Mangifera indica]	625	50152	28	17	45.5
237	XP_044464814.1	uncharacterized protein LOC123195222 [Mangifera indica]	618	60804	15	4	13.6
238	XP_044500884.1	syntaxin-121-like [Mangifera indica]	615	37128	17	6	27.6
239	XP_044501606.1	fasciclin-like arabinogalactan protein 7 [Mangifera indica]	614	27003	15	2	7.8
240	XP_044486893.1	LOW QUALITY PROTEIN: probable CoA ligase CCL9 [Mangifera indica]	612	56591	16	9	31.3
241	XP_044463452.1	peroxidase 16 [Mangifera indica]	611	36443	18	12	46.9
242	XP_044501744.1	ATP-dependent Clp protease ATP-binding subunit ClpA homolog CD4B, chloroplastic-like [Mangifera indica]	610	102924	23	15	21.7
243	NP_001267560.1	ubiquitin-conjugating enzyme E2 35-like [Cucumis sativus]	610	17266	18	8	72.5
244	XP_044462300.1	transaldolase-like [Mangifera indica]	607	48227	14	9	30.2
245	XP_044468339.1	UDP-glucose 6-dehydrogenase 1 [Mangifera indica]	605	53465	19	13	37.7
246	XP_044488220.1	glucan endo-1,3-beta-glucosidase 3 isoform X1 [Mangifera indica]	602	53773	15	6	25.0
247	XP_044474329.1	protein SSUH2 homolog [Mangifera indica]	598	48840	22	10	28.1
248	XP_044474764.1	aspartyl protease AED3 [Mangifera indica]	596	47393	23	9	33.6
249	XP_044462978.1	probable 3-hydroxyisobutyrate dehydrogenase-like 1, mitochondrial [Mangifera indica]	591	36671	22	10	48.0
250	XP_044502353.1	cytochrome b561 and DOMON domain-containing protein At3g25290-like [Mangifera indica]	589	44140	15	5	32.3
251	XP_044492971.1	transketolase, chloroplastic [Mangifera indica]	586	81903	26	13	27.7
252	XP_044487074.1	aldehyde dehydrogenase family 2 member B4, mitochondrial-like [Mangifera indica]	586	59070	18	12	36.3
253	XP_044463379.1	uncharacterized protein LOC123194276 [Mangifera indica]	586	24134	14	4	38.6
254	XP_044506112.1	chaperonin 60 subunit beta 3, chloroplastic-like [Mangifera indica]	581	65114	20	13	37.3
255	XP_044490649.1	probable 26S proteasome non-ATPase regulatory subunit 3 [Mangifera indica]	579	55796	23	14	35.2
256	XP_044502363.1	threonine dehydratase biosynthetic, chloroplastic [Mangifera indica]	576	66801	19	12	33.4
257	XP_044511307.1	mannan endo-1,4-beta-mannosidase 7-like [Mangifera indica]	573	48487	12	8	34.6
258	XP_044501316.1	4-hydroxyphenylpyruvate dioxygenase [Mangifera indica]	572	48088	24	14	52.5
259	XP_044475133.1	26S proteasome non-ATPase regulatory subunit 14 homolog [Mangifera indica]	567	34888	19	10	50.6
260	XP_044504369.1	remorin-like [Mangifera indica]	563	21442	24	7	41.6
261	XP_044476237.1	probable UDP-arabinopyranose mutase 2 [Mangifera indica]	562	40284	25	17	69.8
262	XP_044468172.1	alpha-1,4 glucan phosphorylase L isozyme, chloroplastic/amyloplastic [Mangifera indica]	560	111944	23	14	24.0
263	XP_044469103.1	26S proteasome non-ATPase regulatory subunit 12 homolog A [Mangifera indica]	559	51109	24	15	43.4
264	XP_044499233.1	soluble inorganic pyrophosphatase 4-like isoform X2 [Mangifera indica]	556	24587	18	8	51.2
265	XP_044497070.1	pectinesterase 3-like [Mangifera indica]	554	64087	20	11	26.2
266	XP_044467985.1	villin-3 [Mangifera indica]	553	103819	20	14	19.2
267	XP_044487981.1	caffeoyl-CoA O-methyltransferase [Mangifera indica]	553	27749	21	9	56.6
268	XP_044471476.1	tetraspanin-3-like [Mangifera indica]	553	32368	20	6	28.0
269	XP_044461692.1	fumarylacetoacetase [Mangifera indica]	547	46112	22	12	47.1
270	XP_044465264.1	citrate synthase, mitochondrial [Mangifera indica]	544	52882	27	14	38.0
271	XP_044474416.1	peroxidase 12 [Mangifera indica]	544	41077	15	8	31.6
272	XP_044486913.1	ras-related protein RABD2c [Mangifera indica]	542	22808	23	10	69.8
273	XP_044463968.1	protein TSS-like [Mangifera indica]	540	206439	21	14	11.3
274	XP_044512155.1	sugar transporter ERD6-like 6 isoform X1 [Mangifera indica]	538	52322	13	6	23.7
275	XP_044489817.1	cullin-associated NEDD8-dissociated protein 1-like [Mangifera indica]	535	136344	19	14	19.2
276	XP_044489766.1	glutamine--tRNA ligase, cytoplasmic-like [Mangifera indica]	533	91353	19	12	18.1
277	XP_044477402.1	26S proteasome non-ATPase regulatory subunit 8 homolog A-like [Mangifera indica]	533	31044	19	8	44.9
278	XP_044485569.1	V-type proton ATPase 16 kDa proteolipid subunit-like [Mangifera indica]	527	16789	20	3	47.9
279	XP_044500654.1	stem-specific protein TSJT1-like [Mangifera indica]	526	27135	17	8	47.0
280	XP_044491710.1	probable pectinesterase/pectinesterase inhibitor 7 [Mangifera indica]	525	62239	14	7	18.8
281	XP_044484357.1	ras-related protein Rab11A [Mangifera indica]	523	24976	19	10	56.7
282	XP_044475697.1	40S ribosomal protein S18-like [Mangifera indica]	520	17632	15	4	32.2
283	XP_044483307.1	T-complex protein 1 subunit eta [Mangifera indica]	519	61156	24	10	30.7
284	XP_044489403.1	chaperone protein dnaJ 10 [Mangifera indica]	518	38599	11	8	44.4
285	XP_044491822.1	NAD-dependent malic enzyme 59 kDa isoform, mitochondrial [Mangifera indica]	517	67084	20	11	25.7
286	XP_044471027.1	18.2 kDa class I heat shock protein-like [Mangifera indica]	517	17649	11	4	42.2
287	XP_044468824.1	remorin-like [Mangifera indica]	516	21950	24	7	48.5
288	XP_044507307.1	ras-related protein Rab7-like [Mangifera indica]	515	23386	18	10	67.5
289	XP_044477196.1	glycerophosphodiester phosphodiesterase GDPD6-like [Mangifera indica]	514	47529	18	9	35.3
290	XP_044512394.1	secoisolariciresinol dehydrogenase-like [Mangifera indica]	514	28894	17	6	28.4
291	XP_044492917.1	exportin-2-like [Mangifera indica]	509	109939	16	12	18.2
292	XP_044507951.1	coatomer subunit gamma-like [Mangifera indica]	507	99475	13	9	15.2
293	XP_044463594.1	chitinase 4-like isoform X1 [Mangifera indica]	507	26034	15	8	58.2
294	XP_044469003.1	T-complex protein 1 subunit zeta 1-like [Mangifera indica]	504	59511	15	6	16.1
295	XP_044489932.1	stromal 70 kDa heat shock-related protein, chloroplastic [Mangifera indica]	502	76052	21	15	23.8
296	XP_044500112.1	dihydrolipoyl dehydrogenase 1, mitochondrial [Mangifera indica]	498	53905	17	10	27.9
297	XP_044475540.1	nucleobase-ascorbate transporter 3-like [Mangifera indica]	497	60328	16	9	26.4
298	XP_044462592.1	alpha-soluble NSF attachment protein 2-like [Mangifera indica]	496	33026	17	8	36.3
299	XP_044491073.1	glycine-rich RNA-binding protein GRP2A-like [Mangifera indica]	492	15431	14	4	36.5
300	XP_044508624.1	kunitz type trypsin inhibitor 104-like [Mangifera indica]	491	21771	11	4	23.0
301	XP_044511989.1	T-complex protein 1 subunit beta [Mangifera indica]	490	57393	21	12	37.0
302	XP_044486478.1	elongation factor 1-delta-like [Mangifera indica]	490	25117	20	8	51.5
303	XP_044483126.1	cysteine synthase [Mangifera indica]	490	34466	15	8	36.6
304	XP_044492796.1	alanine--tRNA ligase-like [Mangifera indica]	487	111260	17	11	14.1
305	XP_044509599.1	ADP-ribosylation factor-like protein 8a [Mangifera indica]	486	20948	23	9	75.0
306	XP_044484038.1	peroxiredoxin-2F, mitochondrial [Mangifera indica]	485	21713	16	8	54.5
307	XP_044499041.1	sodium/calcium exchanger NCL isoform X1 [Mangifera indica]	484	63681	16	7	13.9
308	XP_044487612.1	thaumatin-like protein 1b isoform X1 [Mangifera indica]	483	26460	19	9	36.5
309	XP_044492307.1	pectin acetylesterase 3-like isoform X1 [Mangifera indica]	480	50762	13	6	20.1
310	XP_044473926.1	homogentisate 1,2-dioxygenase-like [Mangifera indica]	479	52530	14	11	42.3
311	XP_044466900.1	26S proteasome non-ATPase regulatory subunit 13 homolog B-like [Mangifera indica]	476	44389	14	10	35.0
312	XP_044489786.1	uncharacterized protein LOC123214117 [Mangifera indica]	474	40359	15	9	34.1
313	XP_044482356.1	S-adenosylmethionine synthase-like [Mangifera indica]	473	43718	16	9	32.8
314	XP_044483520.1	DNA damage-repair/toleration protein DRT102 [Mangifera indica]	473	33351	12	9	32.7
315	XP_044482650.1	serine--tRNA ligase-like [Mangifera indica]	472	51828	18	11	32.9
316	XP_044493140.1	alcohol dehydrogenase class-3 [Mangifera indica]	472	41511	17	8	40.9
317	XP_044460726.1	tropinone reductase-like 3 [Mangifera indica]	472	26811	13	5	32.5
318	YP_009390734.1	ribulose 1,5-bisphosphate carboxylase/oxygenase large subunit [Mangifera indica]	470	53147	19	11	26.5
319	XP_044499758.1	protease 2 [Mangifera indica]	469	85463	16	10	21.1
320	XP_006451004.1	GTP-binding nuclear protein Ran1B [Citrus x clementina]	469	25375	15	9	46.6
321	XP_044487755.1	lysM domain-containing GPI-anchored protein 2 [Mangifera indica]	467	37549	13	4	10.4
322	XP_044489779.1	uncharacterized protein LOC123214112 [Mangifera indica]	466	45657	13	7	24.2
323	XP_044505957.1	cytosolic sulfotransferase 12-like [Mangifera indica]	465	36785	14	8	36.1
324	XP_044473520.1	importin subunit beta-1-like [Mangifera indica]	464	97110	15	9	20.0
325	XP_044508682.1	adenosine kinase 2 [Mangifera indica]	464	37902	18	7	29.9
326	XP_044482620.1	pathogenesis-related protein PR-4-like [Mangifera indica]	464	15801	14	6	74.1
327	XP_044472561.1	leucine-rich repeat extensin-like protein 2 [Mangifera indica]	463	85473	19	9	16.7
328	XP_044487989.1	cyclase-associated protein 1 [Mangifera indica]	462	51532	19	13	33.1
329	XP_044468290.1	peroxiredoxin-2E-2, chloroplastic [Mangifera indica]	458	24412	11	6	45.4
330	XP_044465113.1	glyoxylate/succinic semialdehyde reductase 1-like [Mangifera indica]	457	30496	10	7	46.2
331	XP_044461698.1	monothiol glutaredoxin-S17 [Mangifera indica]	455	53363	9	6	17.3
332	XP_044465818.1	syntaxin-132-like isoform X1 [Mangifera indica]	455	34777	16	6	24.4
333	XP_044468913.1	calcium-binding protein CBP [Mangifera indica]	450	28344	15	5	34.2
334	XP_044465719.1	fasciclin-like arabinogalactan protein 13 [Mangifera indica]	450	25691	11	2	13.0
335	XP_044506428.1	uncharacterized protein LOC123226040 isoform X1 [Mangifera indica]	449	45531	14	5	19.0
336	XP_044473412.1	isocitrate dehydrogenase [NAD] catalytic subunit 5, mitochondrial [Mangifera indica]	448	41302	17	8	26.3
337	XP_044489369.1	serine/threonine-protein phosphatase 2A 65 kDa regulatory subunit A beta isoform-like [Mangifera indica]	447	66225	20	12	35.1
338	XP_044475228.1	sugar transporter ERD6-like 6 [Mangifera indica]	442	52661	17	7	34.6
339	XP_044507975.1	uncharacterized protein LOC123227298 [Mangifera indica]	441	25461	12	7	51.3
340	XP_044477642.1	UDP-glucose 4-epimerase GEPI48-like [Mangifera indica]	440	38489	19	11	54.9
341	XP_044496225.1	quinone oxidoreductase PIG3-like [Mangifera indica]	440	34698	15	9	40.3
342	XP_044483913.1	beta-glucosidase BoGH3B-like [Mangifera indica]	436	69025	17	11	23.7
343	XP_044500776.1	putative E3 ubiquitin-protein ligase XBAT35 isoform X1 [Mangifera indica]	435	54470	15	8	24.8
344	XP_044467057.1	protein usf [Mangifera indica]	430	30051	18	7	32.6
345	XP_044470946.1	protein FIP1 isoform X1 [Mangifera indica]	425	40521	12	6	24.6
346	XP_044503308.1	scopoletin glucosyltransferase-like [Mangifera indica]	423	57596	13	7	22.5
347	XP_044471061.1	thiol protease aleurain-like [Mangifera indica]	422	39898	13	7	30.6
348	XP_044460628.1	eukaryotic translation initiation factor 3 subunit F-like [Mangifera indica]	421	31846	14	9	53.1
349	XP_044490233.1	uncharacterized protein LOC123214500 [Mangifera indica]	421	49457	10	6	21.5
350	XP_044477295.1	probable aspartyl aminopeptidase [Mangifera indica]	420	53616	11	8	26.7
351	XP_044483796.1	T-complex protein 1 subunit theta-like [Mangifera indica]	417	59244	14	10	23.6
352	XP_044477091.1	eukaryotic translation initiation factor 3 subunit J-A-like [Mangifera indica]	416	24793	12	6	34.8
353	XP_044479863.1	eukaryotic peptide chain release factor subunit 1-3-like [Mangifera indica]	416	49444	13	6	20.6
354	XP_044511682.1	TOM1-like protein 4 [Mangifera indica]	411	55564	9	4	13.1
355	XP_044465694.1	kunitz trypsin inhibitor 5-like [Mangifera indica]	410	23357	11	5	33.0
356	XP_044494348.1	T-complex protein 1 subunit alpha [Mangifera indica]	409	59347	12	8	21.1
357	XP_044488019.1	NDR1/HIN1-like protein 6 [Mangifera indica]	409	29105	9	2	15.5
358	XP_044475325.1	calcium-dependent protein kinase 11-like [Mangifera indica]	408	57442	14	6	21.3
359	XP_044486216.1	embryo-specific protein ATS3B-like [Mangifera indica]	408	18515	7	3	30.2
360	AFJ53076.1	enone oxidoreductase [Mangifera indica]	407	40615	14	8	35.3
361	XP_044506498.1	sorbitol dehydrogenase [Mangifera indica]	405	39977	13	10	38.5
362	XP_044479614.1	probable L-cysteine desulfhydrase, chloroplastic [Mangifera indica]	405	55486	13	8	24.9
363	XP_044464157.1	tetraspanin-8-like [Mangifera indica]	402	30827	10	3	14.9
364	XP_044471629.1	proline-rich receptor-like protein kinase PERK1 [Mangifera indica]	399	69494	12	7	16.9
365	XP_044464824.1	probable pectinesterase/pectinesterase inhibitor 12 [Mangifera indica]	398	59815	11	7	18.3
366	XP_044494898.1	uncharacterized protein At5g02240 [Mangifera indica]	398	36048	14	7	31.7
367	XP_044475536.1	probable protein phosphatase 2C 10 isoform X1 [Mangifera indica]	397	31260	11	8	41.8
368	XP_044512028.1	dihydrolipoyllysine-residue acetyltransferase component 5 of pyruvate dehydrogenase complex, chloroplastic-like [Mangifera indica]	396	49943	11	5	22.2
369	XP_044503745.1	non-specific lipid-transfer protein 1-like [Mangifera indica]	396	12312	6	3	35.6
370	XP_044472626.1	60S ribosomal protein L4-like isoform X1 [Mangifera indica]	395	44727	15	7	23.7
371	XP_044467027.1	ferredoxin--NADP reductase, leaf-type isozyme, chloroplastic [Mangifera indica]	393	40805	15	8	34.3
372	XP_044460750.1	ornithine aminotransferase, mitochondrial isoform X1 [Mangifera indica]	391	52024	13	9	28.8
373	XP_044493512.1	vacuolar-sorting protein BRO1-like [Mangifera indica]	390	98605	14	10	14.4
374	XP_044463664.1	profilin-like [Mangifera indica]	390	14093	13	4	77.1
375	XP_044484439.1	aquaporin TIP2-1 [Mangifera indica]	388	25301	9	4	28.7
376	XP_044504205.1	succinate--CoA ligase [ADP-forming] subunit beta, mitochondrial isoform X1 [Mangifera indica]	387	45520	13	8	26.8
377	XP_044464529.1	40S ribosomal protein S4-3 [Mangifera indica]	384	29768	14	8	35.1
378	XP_044463218.1	far upstream element-binding protein 3-like [Mangifera indica]	384	68604	10	5	11.9
379	AIY24987.1	chalcone synthase 1 [Mangifera indica]	382	43066	14	10	41.0
380	XP_044466311.1	glutaredoxin-like [Mangifera indica]	382	11243	8	6	67.3
381	XP_044492744.1	sucrose-phosphatase 2 [Mangifera indica]	381	48231	12	8	28.5
382	XP_044466474.1	FAM10 family protein At4g22670 isoform X1 [Mangifera indica]	380	41404	13	9	31.8
383	XP_044504791.1	actin-depolymerizing factor 2-like [Mangifera indica]	379	16153	11	4	51.8
384	XP_044500081.1	heat shock 70 kDa protein 8 isoform X1 [Mangifera indica]	377	69620	11	7	15.0
385	XP_044482892.1	biotin carboxyl carrier protein of acetyl-CoA carboxylase, chloroplastic-like isoform X1 [Mangifera indica]	376	33225	9	3	17.9
386	XP_044483901.1	enoyl-[acyl-carrier-protein] reductase [NADH], chloroplastic-like [Mangifera indica]	374	41507	14	7	29.1
387	XP_044469894.1	putative glucose-6-phosphate 1-epimerase [Mangifera indica]	374	34573	13	5	26.6
388	XP_044467833.1	V-type proton ATPase subunit d2 [Mangifera indica]	371	41170	12	7	29.9
389	XP_044487893.1	carotenoid 9,10(9~,10~)-cleavage dioxygenase 1 [Mangifera indica]	370	60672	11	6	13.2
390	XP_044470359.1	succinate dehydrogenase [ubiquinone] flavoprotein subunit, mitochondrial [Mangifera indica]	369	70078	10	7	16.3
391	XP_044470297.1	glutathionyl-hydroquinone reductase YqjG-like [Mangifera indica]	368	41150	13	9	28.6
392	XP_044475492.1	UDP-sugar pyrophosphorylase-like [Mangifera indica]	368	69253	10	5	10.2
393	XP_044504813.1	60S ribosomal protein L12-like [Mangifera indica]	367	17937	11	6	52.4
394	XP_044506520.1	ruBisCO large subunit-binding protein subunit alpha-like [Mangifera indica]	366	61615	10	8	22.4
395	XP_044490481.1	soluble inorganic pyrophosphatase 6, chloroplastic-like [Mangifera indica]	365	33294	12	8	37.4
396	XP_044484202.1	monocopper oxidase-like protein SKU5 [Mangifera indica]	365	66379	10	7	19.0
397	XP_044483370.1	aspartic proteinase 36-like [Mangifera indica]	362	52954	11	7	23.2
398	XP_044481562.1	1-aminocyclopropane-1-carboxylate oxidase homolog 1-like [Mangifera indica]	360	41434	14	9	35.5
399	XP_044464963.1	peroxiredoxin-2 [Mangifera indica]	360	17463	13	8	69.8
400	XP_044502373.1	aminopeptidase P1-like [Mangifera indica]	360	71737	9	7	17.4
401	XP_044484552.1	60S ribosomal protein L9-like [Mangifera indica]	360	22166	13	7	44.8
402	XP_044485623.1	probable phospholipid hydroperoxide glutathione peroxidase [Mangifera indica]	359	27311	9	3	20.0
403	XP_044483692.1	60S ribosomal protein L10a-3 [Mangifera indica]	358	24883	14	7	35.0
404	XP_044471003.1	early nodulin-like protein 1 [Mangifera indica]	358	19095	11	5	34.3
405	XP_044484481.1	proteasome subunit alpha type-5 [Mangifera indica]	357	26118	11	6	43.5
406	XP_044484642.1	gamma aminobutyrate transaminase 1, mitochondrial isoform X1 [Mangifera indica]	357	57173	7	5	14.7
407	XP_044488639.1	non-specific lipid transfer protein GPI-anchored 31 [Mangifera indica]	356	18185	8	3	13.6
408	XP_044499602.1	protein transport protein SEC23-like [Mangifera indica]	354	86125	14	9	27.0
409	XP_044463189.1	aspartyl protease family protein At5g10770-like [Mangifera indica]	352	51950	12	8	26.8
410	XP_044462360.1	thioredoxin-like protein CXXS1 [Mangifera indica]	352	14064	13	6	29.6
411	XP_044478174.1	isoleucine--tRNA ligase, cytoplasmic-like [Mangifera indica]	351	136372	19	11	11.0
412	XP_044487633.1	40S ribosomal protein Sa-2-like [Mangifera indica]	348	35168	14	9	36.5
413	UPT49964.1	dehydroascorbate reductase cytosolic [Mangifera indica]	347	23895	15	11	68.1
414	XP_044483125.1	ran-binding protein 1 homolog a-like [Mangifera indica]	346	24320	10	5	40.7
415	XP_044466322.1	ADP,ATP carrier protein 3, mitochondrial-like [Mangifera indica]	346	41098	13	5	17.7
416	XP_044486459.1	60S ribosomal protein L7-2 [Mangifera indica]	345	28540	16	10	42.0
417	XP_044464150.1	nucleosome assembly protein 1 2-like isoform X1 [Mangifera indica]	343	42989	13	7	23.5
418	XP_044493022.1	ribonuclease TUDOR 1-like [Mangifera indica]	343	107930	14	11	19.5
419	XP_044477437.1	T-complex protein 1 subunit delta [Mangifera indica]	340	58039	18	11	37.6
420	XP_044479747.1	polyadenylate-binding protein 2-like isoform X1 [Mangifera indica]	340	70680	13	7	15.8
421	XP_044466340.1	stearoyl-[acyl-carrier-protein] 9-desaturase, chloroplastic [Mangifera indica]	338	45617	16	7	22.2
422	XP_044469358.1	cysteine proteinase COT44 [Mangifera indica]	336	43173	9	4	16.5
423	XP_044463055.1	40S ribosomal protein S3-3-like [Mangifera indica]	335	26819	11	7	36.6
424	XP_044483574.1	uncharacterized protein LOC123209544 [Mangifera indica]	333	34184	9	4	19.4
425	XP_044501366.1	syntaxin-71-like [Mangifera indica]	331	30159	12	10	42.9
426	XP_044487762.1	small heat shock protein, chloroplastic-like [Mangifera indica]	329	25830	18	7	42.0
427	XP_044479768.1	D-3-phosphoglycerate dehydrogenase 1, chloroplastic-like [Mangifera indica]	328	63275	9	5	15.6
428	XP_044479974.1	probable acyl-CoA dehydrogenase IBR3 [Mangifera indica]	326	90900	15	12	20.5
429	XP_044468440.1	alpha-L-arabinofuranosidase 1-like [Mangifera indica]	325	74946	11	7	16.5
430	XP_044473998.1	uncharacterized protein LOC123202235 [Mangifera indica]	323	34410	8	4	21.2
431	XP_044494834.1	pyruvate dehydrogenase E1 component subunit alpha-3, chloroplastic-like [Mangifera indica]	321	48001	10	5	19.0
432	XP_044466894.1	LOW QUALITY PROTEIN: uridine kinase-like protein 1, chloroplastic [Mangifera indica]	317	53299	7	6	21.9
433	XP_044485860.1	MA3 DOMAIN-CONTAINING TRANSLATION REGULATORY FACTOR 1-like [Mangifera indica]	316	78646	10	6	14.5
434	XP_044484447.1	40S ribosomal protein S5 [Mangifera indica]	316	23446	9	4	31.4
435	XP_044472921.1	prosaposin-like isoform X1 [Mangifera indica]	314	26292	8	3	26.4
436	XP_044497424.1	ras-related protein RABF2a [Mangifera indica]	311	21936	8	3	21.5
437	XP_044473633.1	laccase-7-like [Mangifera indica]	310	62787	10	4	9.0
438	XP_044487990.1	glucan endo-1,3-beta-glucosidase 7-like [Mangifera indica]	309	48848	15	10	47.5
439	XP_044497042.1	IAA-amino acid hydrolase ILR1-like 4 [Mangifera indica]	309	48313	12	7	27.0
440	AQZ55551.1	9-lipoxygenase [Mangifera indica]	308	96418	16	10	19.3
441	XP_044485562.1	delta-1-pyrroline-5-carboxylate dehydrogenase 12A1, mitochondrial [Mangifera indica]	308	61590	13	9	27.7
442	XP_044464719.1	xylose isomerase-like [Mangifera indica]	308	53956	9	6	15.7
443	XP_044477815.1	biotin carboxylase 2, chloroplastic-like isoform X1 [Mangifera indica]	307	59303	11	11	35.1
444	XP_044465875.1	kunitz trypsin inhibitor 5-like [Mangifera indica]	307	23328	9	5	32.4
445	XP_044508675.1	DEAD-box ATP-dependent RNA helicase 38 [Mangifera indica]	307	54477	7	3	9.5
446	XP_044473404.1	V-type proton ATPase subunit G-like [Mangifera indica]	305	12168	6	4	43.1
447	XP_044473872.1	ubiquitin carboxyl-terminal hydrolase 14-like isoform X1 [Mangifera indica]	304	90569	6	3	6.9
448	XP_044498089.1	6,7-dimethyl-8-ribityllumazine synthase, chloroplastic [Mangifera indica]	304	23479	9	3	14.5
449	XP_044471664.1	probable galactinol--sucrose galactosyltransferase 6 [Mangifera indica]	303	86549	14	6	9.6
450	XP_044506446.1	probable mitochondrial-processing peptidase subunit beta, mitochondrial [Mangifera indica]	302	59105	12	8	17.5
451	XP_044468772.1	putative glycerol-3-phosphate transporter 1 [Mangifera indica]	302	56710	8	5	17.2
452	XP_044485764.1	26S proteasome non-ATPase regulatory subunit 6 homolog [Mangifera indica]	301	44683	11	6	16.1
453	XP_044462694.1	enhancer of mRNA-decapping protein 4-like isoform X1 [Mangifera indica]	300	152578	14	10	9.4
454	XP_044488784.1	dihydrolipoyllysine-residue acetyltransferase component 4 of pyruvate dehydrogenase complex, chloroplastic isoform X1 [Mangifera indica]	298	50384	10	6	17.9
455	XP_044483412.1	glycosyl hydrolase 5 family protein-like isoform X1 [Mangifera indica]	297	60398	11	6	16.9
456	XP_044480456.1	TBCC domain-containing protein 1-like isoform X1 [Mangifera indica]	297	62839	8	5	11.5
457	UPT49960.1	GDP-mannose 3,5-epimerase 1 [Mangifera indica]	297	42899	9	5	15.7
458	XP_044481513.1	endo-1,4-beta-xylanase 5-like [Mangifera indica]	297	65920	5	3	7.2
459	XP_044490279.1	delta(24)-sterol reductase [Mangifera indica]	296	66526	10	8	24.7
460	XP_044474039.1	probable bifunctional methylthioribulose-1-phosphate dehydratase/enolase-phosphatase E1 [Mangifera indica]	296	57474	8	6	13.7
461	XP_044508658.1	2-oxoglutarate dehydrogenase, mitochondrial-like [Mangifera indica]	294	116649	9	8	13.4
462	XP_044463668.1	arginine--tRNA ligase, cytoplasmic-like isoform X1 [Mangifera indica]	294	72794	8	4	8.0
463	XP_044497800.1	GTP-binding protein SAR1B-like [Mangifera indica]	291	22007	9	5	35.8
464	XP_044498311.1	5-oxoprolinase [Mangifera indica]	291	139225	7	4	5.2
465	XP_044493509.1	nuclear transport factor 2B-like [Mangifera indica]	288	13607	11	3	45.5
466	XP_044485686.1	heme-binding protein 2-like [Mangifera indica]	286	25176	10	7	37.7
467	XP_044505294.1	21 kDa protein-like [Mangifera indica]	286	21545	8	3	21.8
468	XP_044470734.1	60S ribosomal protein L8-3 [Mangifera indica]	285	28377	6	4	23.5
469	XP_044473883.1	universal stress protein PHOS32 [Mangifera indica]	284	18198	10	4	47.0
470	XP_044492258.1	universal stress protein A-like protein [Mangifera indica]	284	17067	7	3	30.8
471	XP_044488046.1	PLASMODESMATA CALLOSE-BINDING PROTEIN 3-like [Mangifera indica]	284	19521	6	2	21.7
472	XP_044512186.1	3-oxo-Delta(4,5)-steroid 5-beta-reductase-like [Mangifera indica]	283	44520	7	5	20.6
473	XP_044496921.1	aminomethyltransferase, mitochondrial [Mangifera indica]	283	44706	9	4	21.8
474	XP_044483130.1	ubiquitin C-terminal hydrolase 12-like isoform X1 [Mangifera indica]	281	131922	8	5	6.4
475	XP_044486537.1	importin subunit alpha-2 [Mangifera indica]	280	58624	12	10	24.9
476	XP_044509563.1	T-complex protein 1 subunit gamma-like [Mangifera indica]	279	61059	9	6	13.1
477	NP_001238311.2	ribosomal protein S15a [Glycine max]	278	14822	10	4	38.5
478	XP_044468783.1	LOW QUALITY PROTEIN: eukaryotic translation initiation factor 3 subunit M-like [Mangifera indica]	277	46677	12	8	26.1
479	XP_044500411.1	acetate--CoA ligase CCL3 isoform X1 [Mangifera indica]	276	62620	10	9	30.6
480	XP_044464988.1	VAMP-like protein YKT61 [Mangifera indica]	276	22737	12	7	39.7
481	XP_044503660.1	tobamovirus multiplication protein 2A-like [Mangifera indica]	276	31823	11	5	24.0
482	XP_044462962.1	probable xyloglucan endotransglucosylase/hydrolase protein 23 [Mangifera indica]	276	32953	7	4	18.0
483	XP_044496300.1	aldehyde dehydrogenase family 7 member A1-like isoform X1 [Mangifera indica]	275	59182	14	9	27.2
484	QCP57273.1	eukaryotic translation initiation factor 3 subunit C [Mangifera indica]	274	103884	8	6	10.9
485	XP_044503950.1	uncharacterized protein LOC123224379 [Mangifera indica]	274	39718	10	4	13.8
486	XP_044507751.1	NDR1/HIN1-like protein 3 [Mangifera indica]	274	25653	7	2	11.2
487	XP_044468458.1	peroxisomal 2,4-dienoyl-CoA reductase [(3E)-enoyl-CoA-producing] [Mangifera indica]	273	32040	8	5	30.1
488	XP_044478135.1	small nuclear ribonucleoprotein-associated protein B~-like [Mangifera indica]	273	29207	9	4	17.3
489	XP_044493014.1	glutathione S-transferase F8, chloroplastic-like isoform X1 [Mangifera indica]	272	24239	14	6	41.3
490	XP_044496339.1	proteasome subunit alpha type-6 [Mangifera indica]	271	27493	10	7	35.8
491	XP_044481013.1	putative 4-hydroxy-4-methyl-2-oxoglutarate aldolase 2 [Mangifera indica]	270	18063	10	7	55.4
492	XP_044494631.1	mitochondrial outer membrane protein porin of 36 kDa [Mangifera indica]	269	29675	10	5	23.6
493	XP_044499210.1	signal peptide peptidase-like 2 isoform X1 [Mangifera indica]	266	59070	7	4	10.0
494	XP_044464243.1	zinc transporter 4, chloroplastic-like [Mangifera indica]	266	44918	4	2	9.6
495	XP_044504663.1	60S acidic ribosomal protein P2-1-like [Mangifera indica]	265	11410	12	6	82.5
496	XP_044500883.1	protein GrpE-like [Mangifera indica]	265	37201	5	3	11.3
497	XP_044463182.1	copper transporter 5 [Mangifera indica]	265	16201	6	2	29.7
498	XP_044468025.1	ABC transporter C family member 10-like [Mangifera indica]	264	166449	5	2	2.4
499	XP_044511380.1	uncharacterized protein LOC123229549 [Mangifera indica]	262	42707	7	5	13.4
500	XP_044490093.1	basic transcription factor 3-like [Mangifera indica]	261	17383	7	5	42.9
501	XP_044489509.1	proteasome subunit beta type-5-B-like [Mangifera indica]	261	29333	7	5	26.5
502	XP_044507567.1	chalcone--flavanone isomerase-like [Mangifera indica]	260	27069	9	7	36.0
503	XP_044472849.1	40S ribosomal protein S24-1 [Mangifera indica]	259	15471	8	5	30.6
504	XP_044511816.1	proteasome subunit alpha type-1-B-like [Mangifera indica]	259	30159	7	5	28.8
505	XP_044498515.1	endochitinase PR4-like [Mangifera indica]	259	40270	5	2	6.7
506	XP_044470917.1	glucan endo-1,3-beta-glucosidase 6 [Mangifera indica]	258	52597	12	8	26.0
507	XP_044480128.1	probable ubiquitin conjugation factor E4 [Mangifera indica]	258	119534	11	7	9.0
508	XP_044477208.1	LOW QUALITY PROTEIN: beta-adaptin-like protein B [Mangifera indica]	256	102202	8	6	8.4
509	XP_044510297.1	1,4-alpha-glucan-branching enzyme 1, chloroplastic/amyloplastic-like [Mangifera indica]	255	95946	8	6	9.5
510	XP_044511385.1	ubiquitin-like domain-containing protein CIP73 isoform X1 [Mangifera indica]	255	100241	6	4	8.7
511	XP_044496696.1	peroxisomal (S)-2-hydroxy-acid oxidase-like isoform X1 [Mangifera indica]	255	40463	5	3	14.7
512	XP_044500073.1	probable serine incorporator [Mangifera indica]	255	46171	6	2	9.5
513	XP_044484515.1	peroxidase 73-like [Mangifera indica]	252	37120	8	6	31.6
514	XP_044469067.1	S-formylglutathione hydrolase [Mangifera indica]	252	32045	8	5	29.6
515	XP_044484431.1	3-oxoacyl-[acyl-carrier-protein] synthase 3 A, chloroplastic-like [Mangifera indica]	251	42653	8	6	29.0
516	XP_044472691.1	OVARIAN TUMOR DOMAIN-containing deubiquitinating enzyme 2 [Mangifera indica]	251	23803	8	3	18.3
517	XP_044477729.1	aspartic proteinase-like [Mangifera indica]	250	55076	8	4	8.0
518	XP_044489231.1	methionine S-methyltransferase [Mangifera indica]	249	123061	7	5	5.7
519	XP_044479984.1	translationally-controlled tumor protein homolog [Mangifera indica]	248	19087	8	3	29.2
520	XP_044465937.1	enolase 1, chloroplastic-like [Mangifera indica]	247	50682	7	3	8.5
521	XP_044470314.1	proteasome subunit alpha type-7 [Mangifera indica]	246	27235	7	5	34.5
522	XP_044476066.1	LOW QUALITY PROTEIN: branched-chain-amino-acid aminotransferase-like protein 1 [Mangifera indica]	245	109293	10	6	9.1
523	XP_044483543.1	vesicle-fusing ATPase-like [Mangifera indica]	244	82006	13	8	15.5
524	XP_044485120.1	nicotinate phosphoribosyltransferase 2-like [Mangifera indica]	244	63429	8	6	18.5
525	XP_044491603.1	nodulin-related protein 1 [Mangifera indica]	244	14449	4	2	15.4
526	XP_044483004.1	isopentenyl-diphosphate Delta-isomerase I-like [Mangifera indica]	243	34628	9	7	31.4
527	XP_044503698.1	golgin subfamily B member 1 isoform X9 [Mangifera indica]	243	633500	9	7	2.0
528	XP_044465593.1	guanine nucleotide-binding protein subunit beta-like protein [Mangifera indica]	243	36332	10	6	26.9
529	XP_044481860.1	protein adenylyltransferase SelO [Mangifera indica]	243	72366	6	6	13.7
530	XP_044509197.1	GDSL esterase/lipase CPRD49 [Mangifera indica]	241	28938	10	8	39.1
531	XP_044496356.1	pyrophosphate--fructose 6-phosphate 1-phosphotransferase subunit beta [Mangifera indica]	241	62377	7	5	14.7
532	XP_044484772.1	60S ribosomal protein L14-1 [Mangifera indica]	240	15580	9	6	41.0
533	XP_044472489.1	temperature-induced lipocalin-1-like [Mangifera indica]	238	21399	4	2	19.9
534	XP_044482937.1	serine/threonine-protein phosphatase PP2A-2 catalytic subunit-like [Mangifera indica]	237	36334	9	5	24.9
535	XP_044476788.1	succinate--CoA ligase [ADP-forming] subunit alpha, mitochondrial [Mangifera indica]	237	35057	9	4	21.4
536	XP_044488657.1	coatomer subunit alpha-1-like [Mangifera indica]	235	137962	5	5	7.7
537	XP_044483229.1	probable low-specificity L-threonine aldolase 1 [Mangifera indica]	233	38904	7	6	24.0
538	XP_044478016.1	probable aldo-keto reductase 3 isoform X1 [Mangifera indica]	229	38064	8	6	21.3
539	XP_044464456.1	probable protein phosphatase 2C 59 [Mangifera indica]	229	31755	6	4	20.7
540	XP_044488509.1	pathogenesis-related protein PR-1 type-like [Mangifera indica]	229	17808	7	2	27.0
541	XP_044489446.1	presequence protease 1, chloroplastic/mitochondrial-like isoform X1 [Mangifera indica]	227	122138	11	7	9.2
542	XP_044468509.1	metacaspase-5-like [Mangifera indica]	227	46428	7	5	21.4
543	XP_044507295.1	hydroxyacylglutathione hydrolase cytoplasmic [Mangifera indica]	227	29072	7	4	22.0
544	XP_044462488.1	universal stress protein PHOS32-like isoform X1 [Mangifera indica]	225	26720	5	2	11.3
545	XP_044499702.1	1,2-dihydroxy-3-keto-5-methylthiopentene dioxygenase 2-like [Mangifera indica]	224	23919	4	3	20.5
546	XP_044462910.1	putative esterase YitV [Mangifera indica]	223	49185	9	5	19.6
547	XP_044461451.1	probable alpha,alpha-trehalose-phosphate synthase [UDP-forming] 7 [Mangifera indica]	223	97487	9	5	9.3
548	XP_044476242.1	betaine aldehyde dehydrogenase 1, chloroplastic [Mangifera indica]	223	55441	8	4	15.2
549	XP_044512399.1	calcyclin-binding protein-like [Mangifera indica]	222	24693	9	3	15.7
550	XP_044500161.1	40S ribosomal protein S3a-like [Mangifera indica]	220	29950	6	5	31.8
551	XP_044507409.1	fasciclin-like arabinogalactan protein 16 [Mangifera indica]	220	49690	8	4	20.6
552	XP_044499099.1	mitogen-activated protein kinase homolog MMK1 [Mangifera indica]	219	45639	6	5	21.7
553	XP_044484092.1	isoaspartyl peptidase/L-asparaginase 1 [Mangifera indica]	219	34405	7	5	23.7
554	XP_044510931.1	lysosomal Pro-X carboxypeptidase isoform X1 [Mangifera indica]	219	59101	8	5	11.9
555	XP_044473682.1	protein DNA-DAMAGE INDUCIBLE 1-like isoform X1 [Mangifera indica]	219	45224	4	3	11.9
556	XP_044469002.1	40S ribosomal protein S19-3-like [Mangifera indica]	219	16044	6	3	28.7
557	XP_044506239.1	non-specific lipid transfer protein GPI-anchored 6-like [Mangifera indica]	216	18477	9	4	29.1
558	XP_044463785.1	glucan endo-1,3-beta-glucosidase 5 [Mangifera indica]	216	54679	5	3	10.9
559	XP_044462158.1	amino acid transporter AVT1C-like [Mangifera indica]	216	60448	8	2	6.7
560	XP_044493128.1	probable glutamyl endopeptidase, chloroplastic isoform X1 [Mangifera indica]	214	109305	8	4	6.0
561	XP_044470525.1	beta-glucosidase BoGH3B-like isoform X1 [Mangifera indica]	214	68796	5	4	9.8
562	XP_044490906.1	ATP synthase subunit O, mitochondrial-like [Mangifera indica]	214	26632	6	4	28.3
563	XP_044464513.1	lysine--tRNA ligase, cytoplasmic-like [Mangifera indica]	212	71640	11	9	19.8
564	XP_044492189.1	60S ribosomal protein L7a-2 [Mangifera indica]	212	29441	9	5	25.2
565	XP_044497865.1	protein DETOXIFICATION 24-like [Mangifera indica]	212	53249	6	4	11.8
566	XP_044469195.1	mitochondrial outer membrane protein porin 2 [Mangifera indica]	211	29370	5	3	18.8
567	XP_044490143.1	fructose-bisphosphate aldolase 3, chloroplastic [Mangifera indica]	210	43212	11	6	26.1
568	XP_044470164.1	salicylic acid-binding protein 2-like [Mangifera indica]	210	29712	8	6	27.5
569	XP_044468418.1	uncharacterized protein LOC123197949 [Mangifera indica]	210	24252	4	3	22.3
570	XP_044502689.1	protein DETOXIFICATION 41-like [Mangifera indica]	210	55012	5	3	8.9
571	XP_044494495.1	mavicyanin-like [Mangifera indica]	209	19361	5	2	20.6
572	XP_044505296.1	stem-specific protein TSJT1 [Mangifera indica]	208	28229	8	6	38.2
573	XP_044490569.1	protein EARLY-RESPONSIVE TO DEHYDRATION 7, chloroplastic-like [Mangifera indica]	208	47150	8	4	13.4
574	XP_044488859.1	basic blue protein-like [Mangifera indica]	208	13786	5	2	36.0
575	XP_044505780.1	quinone oxidoreductase-like [Mangifera indica]	207	41825	7	6	24.6
576	XP_044464953.1	proteasome subunit beta type-6-like [Mangifera indica]	207	25677	7	5	30.9
577	XP_044460842.1	40S ribosomal protein S14-3 [Mangifera indica]	207	16285	8	4	38.0
578	XP_044499399.1	ankyrin repeat domain-containing protein 2A-like [Mangifera indica]	206	37319	7	5	25.6
579	XP_044486879.1	alanine aminotransferase 2-like [Mangifera indica]	206	59189	6	4	11.3
580	XP_044495185.1	glucan endo-1,3-beta-glucosidase 1-like isoform X1 [Mangifera indica]	205	56293	7	5	17.6
581	XP_044481728.1	tropinone reductase homolog At2g29170-like [Mangifera indica]	204	29673	7	5	23.0
582	XP_044504841.1	RHOMBOID-like protein 2 [Mangifera indica]	204	37132	11	5	11.9
583	XP_044509245.1	ubiquitin-conjugating enzyme E2 variant 1C [Mangifera indica]	204	16692	6	5	50.0
584	XP_044489809.1	2-hydroxyisoflavanone dehydratase-like [Mangifera indica]	204	33748	3	3	14.6
585	XP_044487900.1	glycine-rich protein 2 [Mangifera indica]	202	18221	3	3	32.3
586	XP_044465408.1	syntaxin-71-like [Mangifera indica]	201	30045	9	8	27.5
587	XP_044509142.1	purple acid phosphatase 2-like [Mangifera indica]	201	54168	10	7	27.7
588	XP_044463039.1	ultraviolet-B receptor UVR8 [Mangifera indica]	201	62509	5	3	10.3
589	XP_044498693.1	40S ribosomal protein S8-like [Mangifera indica]	199	25183	5	5	31.1
590	XP_044481503.1	proteasome subunit beta type-4-like [Mangifera indica]	199	27327	6	4	26.4
591	XP_044479431.1	protein LSD1-like [Mangifera indica]	199	18804	8	3	25.0
592	XP_044487673.1	universal stress protein PHOS32 [Mangifera indica]	198	18172	5	3	25.2
593	XP_044481554.1	eukaryotic translation initiation factor-like [Mangifera indica]	197	87771	7	6	9.1
594	XP_044500893.1	EH domain-containing protein 1 [Mangifera indica]	197	61115	6	4	8.5
595	XP_044503340.1	peptidyl-prolyl cis-trans isomerase FKBP62-like isoform X1 [Mangifera indica]	195	64016	10	6	12.8
596	XP_031268990.1	40S ribosomal protein S9-2-like [Pistacia vera]	195	23148	7	5	28.4
597	XP_044467758.1	amidase 1-like [Mangifera indica]	194	46405	6	4	13.5
598	XP_044488933.1	monosaccharide-sensing protein 2 [Mangifera indica]	194	79745	7	3	9.2
599	XP_044463131.1	copper transporter 5.1-like [Mangifera indica]	193	15511	13	2	15.6
600	XP_044468945.1	40S ribosomal protein S2-4 [Mangifera indica]	192	29981	8	7	31.9
601	XP_044469046.1	proteasome subunit alpha type-3 [Mangifera indica]	192	27562	7	5	24.9
602	XP_044507298.1	early nodulin-like protein 1 [Mangifera indica]	192	23644	7	4	17.4
603	XP_044486840.1	PTI1-like tyrosine-protein kinase At3g15890 [Mangifera indica]	192	41064	5	2	9.1
604	XP_044462263.1	alpha-galactosidase 3 [Mangifera indica]	190	49143	6	4	11.4
605	XP_044473484.1	UBP1-associated protein 2C-like [Mangifera indica]	190	43027	7	4	13.4
606	XP_044492293.1	ABC transporter C family member 5-like [Mangifera indica]	189	172846	6	3	3.1
607	XP_044470432.1	GDP-mannose 4,6 dehydratase 1-like [Mangifera indica]	189	41855	5	3	14.3
608	XP_044482550.1	protein SUPPRESSOR OF K(+) TRANSPORT GROWTH DEFECT 1 [Mangifera indica]	188	48567	7	5	18.2
609	XP_044462214.1	dihydrolipoyllysine-residue succinyltransferase component of 2-oxoglutarate dehydrogenase complex 2, mitochondrial-like [Mangifera indica]	188	51249	7	4	8.7
610	XP_044497621.1	PRA1 family protein B4-like [Mangifera indica]	188	23527	6	2	11.8
611	XP_044470961.1	uncharacterized protein LOC123199966 isoform X1 [Mangifera indica]	186	26432	7	3	23.2
612	XP_044474184.1	ERBB-3 BINDING PROTEIN 1 [Mangifera indica]	186	43815	7	3	9.3
613	XP_044475929.1	adenine phosphoribosyltransferase 1-like isoform X1 [Mangifera indica]	185	27300	11	7	41.3
614	XP_044505926.1	probable methionine--tRNA ligase [Mangifera indica]	185	91915	8	6	12.3
615	XP_044481904.1	alpha-glucosidase 2 isoform X1 [Mangifera indica]	185	118382	4	3	3.4
616	XP_044501144.1	arginase 1, mitochondrial [Mangifera indica]	185	37216	5	3	18.9
617	XP_044462022.1	vacuolar protein sorting-associated protein 32 homolog 2 [Mangifera indica]	184	24450	5	3	26.6
618	XP_044461779.1	probable 6-phosphogluconolactonase 4, chloroplastic [Mangifera indica]	184	34893	5	3	16.7
619	XP_044467354.1	60S ribosomal protein L15-like [Mangifera indica]	184	24318	5	3	19.6
620	XP_044480089.1	probable plastid-lipid-associated protein 13, chloroplastic [Mangifera indica]	183	33575	7	6	21.8
621	XP_044497827.1	stem-specific protein TSJT1 [Mangifera indica]	183	25604	6	4	28.4
622	XP_044466095.1	V-type proton ATPase subunit C [Mangifera indica]	183	42989	5	3	16.0
623	XP_044509471.1	36.4 kDa proline-rich protein-like [Mangifera indica]	183	35263	3	2	12.6
624	XP_044462231.1	pyruvate dehydrogenase E1 component subunit beta-3, chloroplastic [Mangifera indica]	182	44617	7	4	12.5
625	XP_044461828.1	cytochrome b5 [Mangifera indica]	182	15217	5	4	47.8
626	XP_044484737.1	GDSL esterase/lipase 1-like [Mangifera indica]	182	39422	5	3	15.1
627	XP_044504849.1	succinate-semialdehyde dehydrogenase, mitochondrial-like isoform X1 [Mangifera indica]	182	57271	5	3	8.1
628	XP_044461677.1	60S ribosomal protein L11-like [Mangifera indica]	182	21074	5	3	19.2
629	XP_044509268.1	2-alkenal reductase (NADP(+)-dependent) [Mangifera indica]	182	38009	5	2	9.0
630	XP_044489647.1	probable carboxylesterase 1 [Mangifera indica]	181	33288	6	5	23.9
631	XP_044461877.1	peptide-N4-(N-acetyl-beta-glucosaminyl)asparagine amidase A-like [Mangifera indica]	180	68226	5	4	8.4
632	XP_044463135.1	uncharacterized protein LOC123194066 [Mangifera indica]	180	26904	4	4	17.6
633	XP_044470746.1	naringenin,2-oxoglutarate 3-dioxygenase-like [Mangifera indica]	179	41139	7	7	36.4
634	XP_044493111.1	60S ribosomal protein L6 [Mangifera indica]	179	26195	7	6	32.2
635	XP_044470217.1	aspartyl protease family protein 1-like [Mangifera indica]	179	57514	4	3	12.0
636	XP_044469951.1	formamidase-like isoform X1 [Mangifera indica]	178	50625	9	5	20.3
637	XP_044511757.1	22.0 kDa class IV heat shock protein [Mangifera indica]	178	24534	7	5	34.7
638	XP_044499387.1	uncharacterized protein LOC123220865 [Mangifera indica]	177	78773	6	5	13.4
639	XP_044483449.1	lactoylglutathione lyase isoform X1 [Mangifera indica]	176	26470	8	6	38.5
640	XP_044487884.1	beta-ureidopropionase [Mangifera indica]	176	46823	6	5	21.1
641	XP_044497521.1	inositol-phosphate phosphatase [Mangifera indica]	176	29490	6	4	25.6
642	XP_044486968.1	germin-like protein subfamily T member 2 [Mangifera indica]	175	23741	5	3	18.0
643	XP_044474682.1	outer envelope pore protein 21, chloroplastic-like [Mangifera indica]	173	19660	7	4	24.6
644	XP_044473332.1	probable protein phosphatase 2C 39 isoform X1 [Mangifera indica]	171	31114	7	4	20.2
645	XP_044490105.1	LOW QUALITY PROTEIN: porphobilinogen deaminase, chloroplastic-like [Mangifera indica]	171	40374	4	4	8.4
646	XP_044487065.1	argininosuccinate synthase, chloroplastic [Mangifera indica]	171	54482	7	4	14.1
647	XP_044463181.1	probable steroid-binding protein 3 [Mangifera indica]	170	10952	4	2	30.0
648	XP_044486562.1	pyruvate kinase isozyme A, chloroplastic-like [Mangifera indica]	169	65186	7	5	10.4
649	XP_044469573.1	probable NAD(P)H dehydrogenase (quinone) FQR1-like 2 [Mangifera indica]	169	28165	4	3	16.0
650	XP_044468203.1	valine--tRNA ligase, mitochondrial 1-like isoform X1 [Mangifera indica]	168	125675	7	3	3.7
651	XP_044508458.1	transportin-1-like [Mangifera indica]	166	100644	7	5	6.5
652	XP_044488191.1	probable carboxylesterase 4, mitochondrial [Mangifera indica]	166	33651	10	4	18.2
653	XP_044469901.1	probable serine protease EDA2 isoform X1 [Mangifera indica]	165	55376	5	5	15.0
654	XP_044479615.1	40S ribosomal protein S12-like [Mangifera indica]	165	15129	6	3	32.9
655	XP_044484396.1	V-type proton ATPase subunit E [Mangifera indica]	164	26691	7	6	30.9
656	XP_044469857.1	E3 ubiquitin-protein ligase RGLG3-like [Mangifera indica]	164	49627	5	4	13.7
657	XP_044460901.1	isocitrate dehydrogenase [NAD] regulatory subunit 1, mitochondrial isoform X1 [Mangifera indica]	164	40481	4	4	17.5
658	XP_044474659.1	GEM-like protein 1 isoform X1 [Mangifera indica]	164	29008	5	3	13.9
659	XP_044478887.1	methanol O-anthraniloyltransferase-like [Mangifera indica]	163	52239	9	7	19.8
660	XP_044503861.1	(+)-neomenthol dehydrogenase-like [Mangifera indica]	163	33096	9	6	29.6
661	XP_044494738.1	tobamovirus multiplication protein 2A-like [Mangifera indica]	162	32034	8	4	19.6
662	XP_044475372.1	histidine--tRNA ligase, cytoplasmic-like [Mangifera indica]	162	95637	4	3	4.5
663	XP_044471275.1	blue copper protein-like [Mangifera indica]	162	36223	4	2	10.8
664	XP_044487760.1	5~-methylthioadenosine nucleosidase-like [Mangifera indica]	162	27192	4	2	13.0
665	XP_044512362.1	tyrosine--tRNA ligase 1, cytoplasmic [Mangifera indica]	161	43949	5	4	15.2
666	XP_044503067.1	calnexin homolog [Mangifera indica]	161	60874	6	3	6.9
667	XP_044481891.1	ricin B-like lectin R40G3 [Mangifera indica]	161	34389	5	3	13.8
668	XP_044472436.1	omega-amidase, chloroplastic-like [Mangifera indica]	161	39852	4	2	8.9
669	XP_044481973.1	probable proteasome inhibitor [Mangifera indica]	160	31300	6	4	28.8
670	XP_044472796.1	protein transport protein Sec24-like At4g32640 [Mangifera indica]	159	119524	9	6	9.0
671	XP_044476435.1	E3 ubiquitin-protein ligase RING1-like [Mangifera indica]	159	37608	9	4	18.3
672	XP_044491434.1	reticulon-like protein B8 isoform X1 [Mangifera indica]	159	31829	5	3	16.1
673	XP_044480392.1	proteasome subunit beta type-3-A-like [Mangifera indica]	157	23101	4	3	24.5
674	XP_044498039.1	reactive Intermediate Deaminase A, chloroplastic-like [Mangifera indica]	157	20324	4	2	14.7
675	XP_044469572.1	aminopeptidase P1-like [Mangifera indica]	156	71996	3	2	4.9
676	XP_044503554.1	bifunctional epoxide hydrolase 2-like [Mangifera indica]	154	35474	9	5	21.0
677	XP_044479732.1	syntaxin-22-like isoform X1 [Mangifera indica]	154	31049	5	4	25.4
678	XP_044492797.1	metal tolerance protein 1-like [Mangifera indica]	154	46772	6	3	12.2
679	XP_044469230.1	60S ribosomal protein L26-1 [Mangifera indica]	152	16853	4	3	22.6
680	XP_044512483.1	eukaryotic translation initiation factor 2 subunit alpha homolog [Mangifera indica]	151	39182	6	6	20.9
681	XP_044470747.1	plant intracellular Ras-group-related LRR protein 4-like [Mangifera indica]	151	61604	3	2	6.0
682	XP_044484211.1	40S ribosomal protein S15-4 [Mangifera indica]	151	17230	7	2	30.3
683	XP_044477076.1	dihydropyrimidine dehydrogenase (NADP(+)), chloroplastic-like [Mangifera indica]	150	47071	4	4	15.2
684	XP_044467159.1	phenylacetaldehyde reductase [Mangifera indica]	148	35880	4	3	15.1
685	XP_044468259.1	uncharacterized protein At5g39570 [Mangifera indica]	148	43408	4	2	10.5
686	XP_044500031.1	sugar transport protein 13 [Mangifera indica]	147	58276	5	5	12.5
687	XP_044508354.1	methylmalonate-semialdehyde dehydrogenase [acylating], mitochondrial [Mangifera indica]	147	57722	4	3	11.2
688	XP_044479954.1	60S ribosomal protein L22-2-like [Mangifera indica]	147	14215	3	3	25.4
689	XP_044499826.1	DUF21 domain-containing protein At4g14240-like [Mangifera indica]	146	53709	9	5	16.2
690	XP_044486725.1	beta-amylase 3, chloroplastic [Mangifera indica]	146	62469	4	3	8.6
691	XP_044486109.1	transaldolase [Mangifera indica]	144	43129	4	3	8.6
692	XP_044477234.1	dynamin-related protein 5A [Mangifera indica]	142	68669	5	4	8.4
693	QCP57270.1	eukaryotic translation initiation factor 2 subunit gamma-like protein [Mangifera indica]	141	51529	7	5	18.5
694	XP_044468404.1	proteasome subunit alpha type-2-A [Mangifera indica]	141	25610	6	4	28.1
695	XP_044477033.1	TPR repeat-containing thioredoxin TDX isoform X1 [Mangifera indica]	141	43361	5	4	14.2
696	XP_044462061.1	polyphenol oxidase, chloroplastic-like [Mangifera indica]	141	67133	3	3	9.9
697	XP_031257616.1	60S ribosomal protein L23a [Pistacia vera]	141	17525	3	2	14.9
698	XP_044510305.1	purple acid phosphatase 2-like [Mangifera indica]	140	53803	4	4	12.0
699	XP_044465306.1	protein PIN-LIKES 6-like [Mangifera indica]	140	45647	6	4	12.3
700	XP_044493175.1	uncharacterized protein LOC123216713 isoform X1 [Mangifera indica]	139	30045	5	3	23.8
701	XP_044497035.1	putative MO25-like protein At5g47540 [Mangifera indica]	139	39589	4	3	11.5
702	XP_044471196.1	putative lipid-binding protein AIR1B [Mangifera indica]	139	13591	4	2	40.6
703	XP_044467426.1	UDP-glycosyltransferase 88A1-like [Mangifera indica]	138	52995	6	3	9.6
704	XP_044468960.1	protein EXPORTIN 1A [Mangifera indica]	138	124609	4	2	2.4
705	XP_044499970.1	bifunctional 3-dehydroquinate dehydratase/shikimate dehydrogenase, chloroplastic-like isoform X1 [Mangifera indica]	138	58143	3	2	4.3
706	XP_044498197.1	galactokinase [Mangifera indica]	137	56708	5	4	11.1
707	XP_044504729.1	putative calcium-transporting ATPase 11, plasma membrane-type [Mangifera indica]	137	114678	5	2	3.8
708	XP_044463436.1	40S ribosomal protein S6 [Mangifera indica]	136	28610	3	2	9.6
709	XP_044487062.1	cucumber peeling cupredoxin-like [Mangifera indica]	136	18623	4	2	16.7
710	XP_044497626.1	macrophage migration inhibitory factor homolog isoform X1 [Mangifera indica]	136	12996	3	2	35.5
711	XP_044489472.1	heat shock protein 90-5, chloroplastic [Mangifera indica]	135	90798	5	2	4.2
712	XP_044480380.1	LOW QUALITY PROTEIN: probable L-ascorbate peroxidase 6, chloroplastic/mitochondrial [Mangifera indica]	135	41877	4	2	12.4
713	XP_044469410.1	thioredoxin H-type [Mangifera indica]	134	13284	6	3	32.2
714	XP_044507024.1	14 kDa zinc-binding protein [Mangifera indica]	133	17682	6	4	33.1
715	XP_044484087.1	ubiquitin carboxyl-terminal hydrolase 3 [Mangifera indica]	132	25975	7	4	25.8
716	XP_044504911.1	calcium-dependent protein kinase 33-like [Mangifera indica]	132	60219	5	3	8.8
717	XP_044475517.1	uncharacterized protein LOC123203274 isoform X1 [Mangifera indica]	132	81846	5	2	4.8
718	XP_044482627.1	60S ribosomal protein L18-2-like [Mangifera indica]	131	21118	6	5	32.6
719	XP_044504338.1	auxin transport protein BIG [Mangifera indica]	131	576431	5	5	1.5
720	XP_044505789.1	probable sphingolipid transporter spinster homolog 2 isoform X1 [Mangifera indica]	131	60918	2	2	5.0
721	XP_044496692.1	uncharacterized GPI-anchored protein At1g61900-like isoform X1 [Mangifera indica]	130	50827	5	4	14.0
722	XP_044493765.1	fumarate hydratase 1, mitochondrial isoform X1 [Mangifera indica]	130	54534	5	3	10.4
723	XP_044491792.1	FT-interacting protein 3-like [Mangifera indica]	130	114809	4	2	2.4
724	XP_044488044.1	pyruvate dehydrogenase E1 component subunit beta-1, mitochondrial-like [Mangifera indica]	129	39738	6	3	9.2
725	XP_044489061.1	allene oxide cyclase, chloroplastic-like [Mangifera indica]	128	27602	4	3	11.6
726	XP_044464375.1	histone H2A.6 [Mangifera indica]	128	13986	2	2	28.1
727	XP_044484440.1	40S ribosomal protein S16-like [Mangifera indica]	128	19343	4	2	10.6
728	XP_044477344.1	flavonol 3-O-glucosyltransferase UGT89B1-like [Mangifera indica]	127	51505	6	5	16.5
729	XP_044505744.1	AP-2 complex subunit alpha-1-like [Mangifera indica]	127	114266	7	4	5.5
730	XP_044460652.1	chorismate synthase, chloroplastic-like [Mangifera indica]	127	47969	5	3	12.8
731	XP_044496803.1	coatomer subunit zeta-1-like [Mangifera indica]	126	19574	3	3	27.1
732	XP_044497920.1	60S ribosomal protein L5 [Mangifera indica]	126	34057	4	3	12.1
733	XP_044496470.1	uncharacterized protein LOC123218880 [Mangifera indica]	125	109274	6	5	7.6
734	XP_044504360.1	superoxide dismutase [Cu-Zn], chloroplastic [Mangifera indica]	125	22732	5	3	38.7
735	XP_044511205.1	glucose-6-phosphate isomerase, cytosolic 2B [Mangifera indica]	124	62973	6	5	15.3
736	XP_044484285.1	2-hydroxyisoflavanone dehydratase-like [Mangifera indica]	124	39886	6	4	14.0
737	XP_044474505.1	protein FREE1-like [Mangifera indica]	124	65775	6	3	7.6
738	XP_044478678.1	2,3-dimethylmalate lyase-like [Mangifera indica]	124	45171	4	3	14.1
739	XP_044511088.1	protein LYK5 [Mangifera indica]	123	73641	3	3	7.5
740	XP_044506884.1	ribulose bisphosphate carboxylase small subunit, chloroplastic-like [Mangifera indica]	122	20730	5	4	26.0
741	XP_044462750.1	vacuolar protein sorting-associated protein 28 homolog 2 [Mangifera indica]	122	23518	5	3	21.1
742	XP_044502336.1	uncharacterized protein LOC123223265 isoform X1 [Mangifera indica]	122	29635	5	2	13.7
743	XP_044464174.1	eukaryotic translation initiation factor 3 subunit B-like [Mangifera indica]	121	82340	5	4	5.5
744	XP_044509801.1	3-hydroxyacyl-[acyl-carrier-protein] dehydratase FabZ-like [Mangifera indica]	120	24620	5	4	22.5
745	XP_044467454.1	40S ribosomal protein S13-like [Mangifera indica]	120	17114	4	3	23.8
746	XP_044460735.1	copper transport protein ATX1-like [Mangifera indica]	120	8624	5	2	37.0
747	XP_044468021.1	protein SRC2 homolog [Mangifera indica]	119	29369	5	3	14.1
748	XP_044486715.1	protein LIFEGUARD 2-like isoform X1 [Mangifera indica]	118	27362	3	3	19.4
749	XP_044468435.1	reticulon-like protein B4 [Mangifera indica]	118	28201	4	2	11.8
750	XP_044499566.1	receptor-like kinase TMK4 [Mangifera indica]	118	101394	4	2	2.9
751	XP_044500496.1	asparagine synthetase [glutamine-hydrolyzing] 3 [Mangifera indica]	117	64614	4	4	12.5
752	XP_044497072.1	pectinesterase-like [Mangifera indica]	117	63869	3	2	6.4
753	XP_044467637.1	lamin-like protein [Mangifera indica]	116	19006	5	4	30.0
754	XP_044473629.1	persulfide dioxygenase ETHE1 homolog, mitochondrial-like [Mangifera indica]	116	32961	2	2	13.3
755	XP_044494975.1	V-type proton ATPase subunit D-like [Mangifera indica]	115	29258	4	3	17.2
756	XP_044472437.1	cytochrome P450 CYP72A219-like [Mangifera indica]	115	60342	3	2	6.1
757	XP_044468130.1	protein SRC2 homolog [Mangifera indica]	114	31904	7	6	32.2
758	XP_044484403.1	caffeic acid 3-O-methyltransferase-like [Mangifera indica]	114	41101	4	3	13.9
759	XP_044469043.1	membrane steroid-binding protein 2-like [Mangifera indica]	114	23690	2	2	13.2
760	XP_044473202.1	proliferating cell nuclear antigen-like [Mangifera indica]	114	29696	2	2	13.2
761	XP_044495201.1	coatomer subunit beta~-3-like [Mangifera indica]	114	35207	2	2	7.6
762	XP_044492242.1	protein disulfide-isomerase like 2-1-like [Mangifera indica]	113	40709	5	4	14.8
763	XP_044497899.1	acylamino-acid-releasing enzyme-like [Mangifera indica]	113	92515	5	4	8.5
764	XP_044483842.1	syntaxin-132-like [Mangifera indica]	113	34549	3	3	18.3
765	XP_044492566.1	E3 ubiquitin protein ligase RIE1-like [Mangifera indica]	113	41884	3	2	8.3
766	XP_044493842.1	MLP-like protein 43 [Mangifera indica]	113	17414	3	2	20.3
767	XP_044492113.1	L-ascorbate oxidase-like [Mangifera indica]	112	63968	7	4	11.9
768	XP_044506332.1	mRNA-decapping enzyme-like protein isoform X1 [Mangifera indica]	112	43373	3	2	7.3
769	XP_044490154.1	photosynthetic NDH subunit of lumenal location 5, chloroplastic-like [Mangifera indica]	111	32680	3	3	15.4
770	XP_044508973.1	protein HOMOLOG OF MAMMALIAN LYST-INTERACTING PROTEIN 5-like [Mangifera indica]	111	51558	3	2	8.2
771	XP_044463695.1	coatomer subunit beta-1 [Mangifera indica]	110	107012	7	4	6.3
772	XP_044500445.1	probable fructokinase-4 [Mangifera indica]	110	35306	5	4	14.0
773	XP_044468022.1	protein SRC2 homolog [Mangifera indica]	110	29461	4	3	23.5
774	XP_044502264.1	cystinosin homolog [Mangifera indica]	110	31564	4	3	12.4
775	XP_044497135.1	coatomer subunit delta-like isoform X1 [Mangifera indica]	110	58531	3	2	5.3
776	XP_044511910.1	chaperone protein dnaJ 10-like [Mangifera indica]	109	43979	3	3	13.7
777	XP_044462141.1	probable glutathione peroxidase 2 [Mangifera indica]	108	23310	5	5	24.3
778	XP_044491069.1	ubiquitin recognition factor in ER-associated degradation protein 1 [Mangifera indica]	108	35628	3	2	7.2
779	XP_044489789.1	E3 ubiquitin protein ligase RIE1-like [Mangifera indica]	108	41146	3	2	10.1
780	XP_044462179.1	60S ribosomal protein L35 [Mangifera indica]	108	14272	3	2	16.3
781	XP_044481059.1	methylthioribose kinase-like [Mangifera indica]	107	48256	4	4	15.0
782	XP_044494325.1	stellacyanin-like [Mangifera indica]	107	14832	3	3	52.3
783	XP_006435354.1	small nuclear ribonucleoprotein SmD3b [Citrus x clementina]	107	14436	4	2	14.4
784	XP_044464857.1	COP9 signalosome complex subunit 5a-like [Mangifera indica]	106	41365	5	3	12.2
785	XP_044484111.1	presenilin-like protein At2g29900 [Mangifera indica]	106	47583	4	2	8.3
786	XP_044473918.1	polyadenylate-binding protein RBP45C-like isoform X1 [Mangifera indica]	106	45102	5	2	7.9
787	XP_044485834.1	thioredoxin H9 [Mangifera indica]	105	15678	4	3	26.8
788	XP_044477125.1	nucleobase-ascorbate transporter 6-like [Mangifera indica]	105	57894	3	3	11.5
789	XP_044487723.1	60S ribosomal protein L10-like [Mangifera indica]	105	25516	3	2	10.4
790	XP_044506980.1	inosine-5~-monophosphate dehydrogenase 2-like [Mangifera indica]	105	54487	2	2	8.3
791	XP_044472650.1	LIMR family protein At5g01460-like [Mangifera indica]	104	57024	4	3	4.9
792	XP_044508143.1	macro domain-containing protein VPA0103-like [Mangifera indica]	104	29091	3	2	10.9
793	XP_044460657.1	U-box domain-containing protein 14 [Mangifera indica]	103	69119	3	2	6.5
794	XP_044484479.1	RHOMBOID-like protein 2 [Mangifera indica]	103	35431	5	2	9.1
795	XP_044466965.1	NEDD8-activating enzyme E1 regulatory subunit AXR1 isoform X1 [Mangifera indica]	102	58757	7	5	15.1
796	XP_044482535.1	D-xylose-proton symporter-like 2 [Mangifera indica]	102	53888	5	3	5.4
797	XP_044474729.1	basic blue protein-like isoform X1 [Mangifera indica]	102	13662	2	2	30.7
798	XP_044509927.1	LOW QUALITY PROTEIN: serine hydroxymethyltransferase 2, mitochondrial-like [Mangifera indica]	102	57746	2	2	9.1
799	XP_044469830.1	ubiquitin domain-containing protein DSK2b-like isoform X1 [Mangifera indica]	101	58750	3	3	6.1
800	XP_044472747.1	GPI-anchored protein LLG1-like [Mangifera indica]	101	18585	4	3	32.7
801	XP_044463018.1	20 kDa chaperonin, chloroplastic-like [Mangifera indica]	101	26461	3	2	15.5
802	XP_044493316.1	AP-1 complex subunit gamma-2-like isoform X1 [Mangifera indica]	100	96901	3	2	3.6
803	XP_044475224.1	FAD synthase [Mangifera indica]	99	57257	4	4	8.9
804	XP_044488447.1	bifunctional dihydrofolate reductase-thymidylate synthase-like isoform X1 [Mangifera indica]	99	61097	4	2	4.3
805	XP_044466868.1	protein NUCLEAR FUSION DEFECTIVE 4-like [Mangifera indica]	99	62763	3	2	5.5
806	XP_044486996.1	60S ribosomal protein L27 [Mangifera indica]	98	15835	3	2	14.1
807	XP_044476171.1	60S ribosomal protein L3 [Mangifera indica]	98	44694	2	2	6.4
808	XP_044482813.1	basic leucine zipper and W2 domain-containing protein 2-like [Mangifera indica]	97	47504	2	2	8.7
809	XP_044463727.1	alpha-aminoadipic semialdehyde synthase [Mangifera indica]	97	116852	2	2	3.5
810	XP_044463306.1	vacuolar protein-sorting-associated protein 37 homolog 1 [Mangifera indica]	96	26253	5	4	28.1
811	XP_044484036.1	mitogen-activated protein kinase kinase 5-like [Mangifera indica]	96	38768	3	3	10.8
812	XP_044497795.1	probable glutathione S-transferase [Mangifera indica]	95	25597	3	2	8.6
813	XP_044492399.1	60S ribosomal protein L32-1-like [Mangifera indica]	95	15762	2	2	18.0
814	XP_044469796.1	protein PIN-LIKES 7-like [Mangifera indica]	95	46952	3	2	7.3
815	XP_044467372.1	40S ribosomal protein S10-1 [Mangifera indica]	94	19896	4	4	21.8
816	XP_044497956.1	probable voltage-gated potassium channel subunit beta [Mangifera indica]	94	36719	4	4	21.3
817	XP_044504426.1	aspartic proteinase 36-like [Mangifera indica]	93	52822	3	2	7.5
818	QCP57276.1	eukaryotic translation initiation factor 3 subunit E [Mangifera indica]	92	51797	3	3	10.3
819	XP_031273831.1	DEAD-box ATP-dependent RNA helicase 56 [Pistacia vera]	92	48667	3	3	11.7
820	XP_031268895.1	60S ribosomal protein L30-like [Pistacia vera]	92	12555	3	3	25.0
821	XP_044503864.1	phosphomannomutase-like [Mangifera indica]	91	28254	5	3	15.6
822	XP_044495885.1	non-classical arabinogalactan protein 31 [Mangifera indica]	91	26813	3	2	11.8
823	XP_044461608.1	dnaJ protein homolog [Mangifera indica]	89	47002	4	3	7.9
824	XP_044471610.1	uncharacterized protein At5g01610-like [Mangifera indica]	88	20832	2	2	12.5
825	XP_044504261.1	mitogen-activated protein kinase homolog MMK2 [Mangifera indica]	88	43724	4	2	8.0
826	XP_044495738.1	non-specific lipid-transfer protein 1-like isoform X2 [Mangifera indica]	88	13111	4	2	19.2
827	XP_044472982.1	histone H2B [Mangifera indica]	88	15401	3	2	17.3
828	XP_044478226.1	proteasome activator subunit 4 [Mangifera indica]	87	204591	6	6	4.0
829	XP_044502261.1	succinate dehydrogenase [ubiquinone] iron-sulfur subunit 2, mitochondrial-like [Mangifera indica]	87	32459	5	4	16.7
830	XP_044486552.1	galactose mutarotase [Mangifera indica]	86	40256	6	3	10.0
831	XP_044494274.1	ubiquitin receptor RAD23c-like [Mangifera indica]	86	41465	4	3	16.3
832	XP_044470706.1	eukaryotic translation initiation factor 6-2-like [Mangifera indica]	86	26871	4	3	24.5
833	XP_044477861.1	eukaryotic translation initiation factor 2 subunit beta-like [Mangifera indica]	86	30495	3	3	16.0
834	XP_044504101.1	triacylglycerol lipase 2 [Mangifera indica]	86	46569	4	2	11.4
835	XP_044477722.1	long chain acyl-CoA synthetase 4-like [Mangifera indica]	86	74377	2	2	5.6
836	XP_044463624.1	L-arabinokinase-like [Mangifera indica]	84	109649	5	4	5.1
837	XP_044482696.1	TOM1-like protein 1 [Mangifera indica]	84	43969	3	3	9.1
838	XP_044467202.1	plastid lipid-associated protein 3, chloroplastic-like [Mangifera indica]	84	38805	4	3	17.0
839	QDK56826.1	polygalacturonase [Mangifera indica]	84	51838	4	3	9.9
840	XP_044464447.1	vacuolar protein sorting-associated protein 20 homolog 2-like [Mangifera indica]	84	25203	2	2	16.4
841	XP_044501113.1	heme-binding protein 2 [Mangifera indica]	84	25960	2	2	16.7
842	XP_044460624.1	U2 small nuclear ribonucleoprotein A~-like [Mangifera indica]	83	32068	3	2	8.4
843	XP_044511928.1	subtilisin-like protease SBT1.7 [Mangifera indica]	82	81136	4	4	9.4
844	XP_044510147.1	probable glutathione S-transferase [Mangifera indica]	82	25550	6	4	20.1
845	XP_044470180.1	LOW QUALITY PROTEIN: bifunctional aspartate aminotransferase and glutamate/aspartate-prephenate aminotransferase-like [Mangifera indica]	82	51499	2	2	6.5
846	XP_044469244.1	apoptosis-inducing factor homolog B-like [Mangifera indica]	82	40364	3	2	6.8
847	XP_044485192.1	thioredoxin-like [Mangifera indica]	81	20481	2	2	11.4
848	XP_044466157.1	glutathione reductase, chloroplastic [Mangifera indica]	80	60289	6	5	19.0
849	XP_044485391.1	ubiquitin carboxyl-terminal hydrolase 7-like isoform X1 [Mangifera indica]	80	55530	3	3	10.5
850	XP_044486033.1	leucoanthocyanidin dioxygenase-like [Mangifera indica]	80	40065	4	2	6.8
851	XP_044504365.1	insulin-degrading enzyme-like 1, peroxisomal isoform X1 [Mangifera indica]	79	112125	7	5	7.3
852	XP_044489677.1	universal stress protein YxiE [Mangifera indica]	79	17334	3	3	22.9
853	XP_044508683.1	probable acetyltransferase NATA1-like [Mangifera indica]	79	25247	3	2	12.5
854	XP_044473760.1	organic cation/carnitine transporter 4 [Mangifera indica]	78	58223	4	4	13.5
855	XP_044473056.1	non-specific lipid-transfer protein 1-like [Mangifera indica]	78	12258	3	3	37.1
856	XP_044476146.1	60S ribosomal protein L13-1-like [Mangifera indica]	77	23680	3	3	27.5
857	XP_044470566.1	protein transport protein SEC13 homolog B-like [Mangifera indica]	77	33169	3	2	8.9
858	XP_044473997.1	uncharacterized protein LOC123202234 [Mangifera indica]	76	21909	2	2	10.6
859	XP_044489232.1	22.7 kDa class IV heat shock protein-like [Mangifera indica]	76	21203	3	2	13.8
860	XP_044480575.1	molybdate transporter 2-like [Mangifera indica]	76	49839	2	2	9.6
861	QDK56829.1	polygalacturonase [Mangifera indica]	76	50574	2	2	6.3
862	XP_044493199.1	glutathione S-transferase F9-like [Mangifera indica]	75	24381	5	4	34.8
863	XP_044488553.1	uncharacterized protein LOC123213226 [Mangifera indica]	75	15967	4	3	25.0
864	XP_044490106.1	serine carboxypeptidase-like 34 [Mangifera indica]	75	55451	3	3	8.6
865	XP_044461795.1	protein GET4 [Mangifera indica]	75	36652	3	2	8.1
866	XP_044462663.1	protein NDR1-like [Mangifera indica]	74	30993	2	2	5.9
867	XP_044495620.1	prefoldin subunit 6-like [Mangifera indica]	73	14750	3	3	26.2
868	XP_044499539.1	dihydrolipoyl dehydrogenase 2, chloroplastic [Mangifera indica]	72	67006	4	4	10.4
869	XP_044475659.1	probable alkaline/neutral invertase D [Mangifera indica]	72	63710	3	3	8.3
870	XP_044474621.1	glucan endo-1,3-beta-glucosidase 7-like [Mangifera indica]	72	48673	2	2	5.5
871	XP_044501548.1	GEM-like protein 5 [Mangifera indica]	71	36673	5	3	15.0
872	XP_044462854.1	vacuolar-processing enzyme-like [Mangifera indica]	71	54623	3	3	8.1
873	XP_044461960.1	60S ribosomal protein L18a-like isoform X1 [Mangifera indica]	71	21457	2	2	14.0
874	XP_044480379.1	aldehyde dehydrogenase family 3 member H1-like [Mangifera indica]	71	53693	2	2	4.7
875	XP_044483717.1	mannosylglycoprotein endo-beta-mannosidase isoform X1 [Mangifera indica]	70	112856	6	4	6.1
876	XP_044460774.1	protein ELC-like [Mangifera indica]	70	45392	4	4	17.6
877	XP_044483902.1	activator of 90 kDa heat shock protein ATPase homolog 1-like [Mangifera indica]	70	40134	3	3	10.5
878	XP_044477022.1	ubiquitin-conjugating enzyme E2 4-like [Mangifera indica]	70	21000	3	2	10.9
879	XP_044468342.1	glutathione S-transferase DHAR3, chloroplastic isoform X1 [Mangifera indica]	70	29553	2	2	8.8
880	XP_044468133.1	calmodulin-interacting protein 111-like isoform X1 [Mangifera indica]	70	92813	2	2	4.4
881	XP_044483434.1	bifunctional nitrilase/nitrile hydratase NIT4A [Mangifera indica]	69	37660	4	4	18.6
882	XP_044466192.1	secretory carrier-associated membrane protein 4-like [Mangifera indica]	69	31051	5	3	16.3
883	XP_044470350.1	oxygen-evolving enhancer protein 1, chloroplastic [Mangifera indica]	69	35500	3	2	8.8
884	XP_044505916.1	60S ribosomal protein L36-3-like isoform X1 [Mangifera indica]	69	13141	3	2	19.1
885	XP_044496927.1	phenylalanine--tRNA ligase beta subunit, cytoplasmic-like [Mangifera indica]	68	67601	3	3	8.8
886	XP_044502163.1	nitrile-specifier protein 5 [Mangifera indica]	68	35727	2	2	8.6
887	XP_044490066.1	pyruvate dehydrogenase E1 component subunit alpha-1, mitochondrial-like [Mangifera indica]	68	44074	3	2	5.3
888	XP_044487130.1	dihydrolipoyllysine-residue acetyltransferase component 2 of pyruvate dehydrogenase complex, mitochondrial-like [Mangifera indica]	67	59656	3	3	5.7
889	XP_044499195.1	probable LRR receptor-like serine/threonine-protein kinase At1g67720 [Mangifera indica]	67	103505	3	2	2.4
890	XP_044464660.1	sugar transport protein 14-like [Mangifera indica]	67	57097	2	2	7.6
891	XP_044472525.1	uncharacterized protein LOC123201129 [Mangifera indica]	67	31903	4	2	10.0
892	XP_044508712.1	uncharacterized protein LOC123227678 [Mangifera indica]	66	22355	6	3	13.3
893	XP_044464566.1	serine/threonine protein phosphatase 2A 55 kDa regulatory subunit B beta isoform-like isoform X1 [Mangifera indica]	66	57570	2	2	4.9
894	XP_044465310.1	protein C2-DOMAIN ABA-RELATED 4-like [Mangifera indica]	66	18915	3	2	19.4
895	XP_044466955.1	mitochondrial dicarboxylate/tricarboxylate transporter DTC [Mangifera indica]	66	32322	3	2	8.4
896	XP_044464649.1	mitochondrial-processing peptidase subunit alpha-like [Mangifera indica]	66	55037	3	2	6.5
897	XP_044483761.1	sugar transporter ERD6-like 5 [Mangifera indica]	66	51991	2	2	7.8
898	XP_044508541.1	26S proteasome non-ATPase regulatory subunit 4 homolog [Mangifera indica]	65	42843	3	3	9.5
899	XP_044485805.1	uncharacterized protein LOC123211263 isoform X1 [Mangifera indica]	65	49968	2	2	5.3
900	XP_044474656.1	subtilisin-like protease SBT3.4 [Mangifera indica]	65	13267	2	2	28.7
901	XP_044504818.1	uncharacterized protein LOC123225037 [Mangifera indica]	65	24079	2	2	15.2
902	XP_044505525.1	copper transporter 1-like [Mangifera indica]	65	16046	2	2	33.8
903	XP_044493099.1	nuclear transport factor 2-like [Mangifera indica]	65	50820	3	2	4.7
904	XP_044461755.1	beta-galactosidase [Mangifera indica]	65	126793	3	2	2.7
905	XP_044500594.1	V-type proton ATPase subunit H isoform X1 [Mangifera indica]	64	51862	3	3	11.3
906	XP_044500509.1	LOW QUALITY PROTEIN: protein transport protein Sec24-like At3g07100 [Mangifera indica]	64	116271	3	3	4.8
907	XP_044500260.1	delta-1-pyrroline-5-carboxylate synthase-like [Mangifera indica]	64	77833	3	2	3.9
908	XP_044474527.1	xylulose kinase 2-like [Mangifera indica]	63	62069	2	2	5.2
909	XP_044490631.1	phenylalanine--tRNA ligase alpha subunit, cytoplasmic isoform X1 [Mangifera indica]	63	56390	2	2	7.6
910	XP_044484297.1	major allergen Pru ar 1-like [Mangifera indica]	62	17878	4	2	15.6
911	XP_044486785.1	ATP synthase subunit gamma, mitochondrial-like [Mangifera indica]	61	35581	4	3	14.6
912	XP_044479519.1	importin beta-like SAD2 isoform X1 [Mangifera indica]	61	121732	3	2	2.2
913	XP_044460725.1	NAD(P)H:quinone oxidoreductase [Mangifera indica]	60	21969	3	3	19.2
914	NP_001132424.1	60S ribosomal protein L23-like [Zea mays]	60	15192	2	2	20.0
915	XP_044491912.1	PLASMODESMATA CALLOSE-BINDING PROTEIN 3-like [Mangifera indica]	60	19970	2	2	20.9
916	XP_044488059.1	uncharacterized protein LOC123212896 [Mangifera indica]	59	15164	2	2	42.3
917	XP_044495646.1	outer envelope membrane protein 7 [Mangifera indica]	59	8545	2	2	50.0
918	XP_044471980.1	uncharacterized protein At2g34160-like isoform X2 [Mangifera indica]	58	14537	4	3	40.0
919	XP_044482438.1	probable receptor-like protein kinase At5g59700 [Mangifera indica]	57	92294	2	2	3.2
920	XP_044484535.1	proteasome subunit beta type-2-A [Mangifera indica]	56	22494	5	2	12.9
921	XP_044482894.1	serine/threonine protein phosphatase 2A regulatory subunit B~~beta-like [Mangifera indica]	56	62638	3	2	5.4
922	XP_044489937.1	glutamate--tRNA ligase, cytoplasmic-like [Mangifera indica]	56	83166	2	2	2.9
923	XP_044477138.1	eukaryotic peptide chain release factor GTP-binding subunit ERF3A-like isoform X1 [Mangifera indica]	55	59883	5	4	10.5
924	XP_044466016.1	small ubiquitin-related modifier 1-like [Mangifera indica]	54	11716	3	2	25.2
925	XP_044511934.1	IST1 homolog [Mangifera indica]	54	59890	2	2	8.2
926	XP_044495501.1	probable LRR receptor-like serine/threonine-protein kinase At1g56140 [Mangifera indica]	53	114810	2	2	3.6
927	XP_044503775.1	proline--tRNA ligase, cytoplasmic [Mangifera indica]	52	58521	4	4	10.6
928	XP_044466922.1	lysM domain receptor-like kinase 3 [Mangifera indica]	52	67535	2	2	5.8
929	XP_044466674.1	protein trichome birefringence-like 43 [Mangifera indica]	52	41772	4	2	5.8
930	XP_044463665.1	glucan endo-1,3-beta-glucosidase 13-like [Mangifera indica]	52	55632	2	2	5.5
931	XP_044464755.1	ADP-ribosylation factor GTPase-activating protein AGD5 isoform X1 [Mangifera indica]	51	54993	2	2	2.9
932	XP_044489625.1	receptor protein kinase TMK1-like [Mangifera indica]	50	101846	2	2	4.1
933	XP_044469105.1	probable esterase KAI2 [Mangifera indica]	49	30289	2	2	11.9
934	XP_044478777.1	PRA1 family protein F3-like [Mangifera indica]	49	20979	2	2	10.6
935	XP_044491656.1	uncharacterized protein OsI_027940-like isoform X1 [Mangifera indica]	48	20367	3	3	11.8
936	XP_044480388.1	delta-aminolevulinic acid dehydratase, chloroplastic-like [Mangifera indica]	48	47848	2	2	8.0
937	XP_044502607.1	potassium transporter 4-like [Mangifera indica]	48	88482	3	2	4.1
938	XP_044467100.1	LOW QUALITY PROTEIN: probable cinnamyl alcohol dehydrogenase 1 [Mangifera indica]	48	39024	2	2	5.9
939	XP_044464087.1	transmembrane 9 superfamily member 11 [Mangifera indica]	47	75045	2	2	2.7
940	XP_044500385.1	selenium-binding protein 2-like [Mangifera indica]	46	54058	2	2	6.2
941	XP_044511298.1	serpin-ZX-like isoform X3 [Mangifera indica]	46	35658	2	2	6.2
942	NP_001235332.1	uncharacterized protein LOC100305945 [Glycine max]	46	16708	2	2	25.7
943	XP_044501892.1	acyl-CoA-binding protein-like [Mangifera indica]	46	10164	2	2	28.9
944	XP_044501327.1	proline-rich receptor-like protein kinase PERK8 isoform X1 [Mangifera indica]	46	41950	2	2	5.8
945	QCP57272.1	eukaryotic translation initiation factor 3 subunit A [Mangifera indica]	45	94238	2	2	4.0
946	XP_044464178.1	LOW QUALITY PROTEIN: auxin-binding protein ABP19a-like [Mangifera indica]	44	21671	3	2	5.3
947	XP_044512462.1	60S acidic ribosomal protein P3-like [Mangifera indica]	43	12114	2	2	21.8
948	XP_044466463.1	putative uncharacterized protein DDB_G0294196 [Mangifera indica]	42	59218	2	2	3.9
949	XP_044484747.1	protein HUA2-LIKE 2-like isoform X3 [Mangifera indica]	41	175530	3	3	2.7
950	XP_044486411.1	butanoate--CoA ligase AAE1-like isoform X1 [Mangifera indica]	41	65404	2	2	4.6
951	XP_044508228.1	proline iminopeptidase-like isoform X1 [Mangifera indica]	40	45164	2	2	5.6
952	XP_044476501.1	uncharacterized protein LOC123204031 [Mangifera indica]	39	8870	2	2	16.0
953	XP_044468951.1	phenolic glucoside malonyltransferase 1-like [Mangifera indica]	38	52400	2	2	8.0
954	XP_044475039.1	dynamin-2A-like [Mangifera indica]	38	101416	2	2	3.6
955	XP_044467396.1	40S ribosomal protein S7 [Mangifera indica]	37	22194	2	2	19.4
956	XP_044461670.1	tobamovirus multiplication protein 1 [Mangifera indica]	35	33881	2	2	10.7
957	XP_044477313.1	nucleoside diphosphate kinase 3-like [Mangifera indica]	35	25960	2	2	8.9
958	XP_044498444.1	sodium/hydrogen exchanger 2-like [Mangifera indica]	34	60641	2	2	5.5
959	XP_044484831.1	inactive beta-amylase 9-like [Mangifera indica]	33	60539	2	2	5.2
960	XP_044472128.1	mitogen-activated protein kinase kinase 2-like [Mangifera indica]	32	40021	2	2	7.3
961	XP_044486561.1	protein SRG1-like [Mangifera indica]	32	40461	2	2	6.8
962	XP_006444137.1	sm-like protein LSM2 [Citrus x clementina]	31	10772	2	2	22.6
963	XP_044473718.1	E3 ubiquitin-protein ligase APD2-like [Mangifera indica]	30	53143	3	2	5.9
964	XP_044481103.1	probable aspartyl protease At4g16563 [Mangifera indica]	29	50709	2	2	5.0
965	XP_044497147.1	obg-like ATPase 1 [Mangifera indica]	27	44893	3	2	7.9
966	XP_044481299.1	uncharacterized protein LOC123207883 [Mangifera indica]	26	29058	2	2	12.9
967	XP_044461434.1	uncharacterized protein LOC123192840 [Mangifera indica]	25	20005	2	2	22.1

## Sheet: D) Mango EVs_2nd run
Supplementary Table S1D. The list of all unique proteins identified in 2nd MS analysis of mango-derived EVs. The list includes the proteins for which at least two unique peptides were identified.
Hit number	RefSeq ID	Description	Score	Protein mass [Da]	Identified peptides	Unique peptides	Protein coverage
1	XP_044485864.1	adenosylhomocysteinase 1-like [Mangifera indica]	3882	53825	126	28	70.1
2	XP_044485773.1	glyceraldehyde-3-phosphate dehydrogenase GAPC2, cytosolic [Mangifera indica]	3304	36900	95	19	74.8
3	XP_044505045.1	aquaporin PIP2-7-like [Mangifera indica]	3302	31202	60	11	57.2
4	XP_044460961.1	probable aquaporin PIP1-2 [Mangifera indica]	3301	31170	62	12	71.2
5	XP_044491374.1	elongation factor 2 [Mangifera indica]	3219	95002	97	37	61.1
6	XP_044505044.1	heat shock cognate 70 kDa protein 2-like [Mangifera indica]	3126	71355	94	32	56.5
7	XP_044482928.1	pyrophosphate-energized vacuolar membrane proton pump-like [Mangifera indica]	3117	80342	86	26	53.8
8	XP_044464429.1	NADP-dependent malic enzyme isoform X1 [Mangifera indica]	2405	65575	85	27	63.3
9	XP_044465751.1	citrate synthase, glyoxysomal [Mangifera indica]	2402	57093	72	19	50.3
10	XP_044473648.1	heat shock protein 81-1-like [Mangifera indica]	2005	80317	79	33	45.1
11	XP_044509583.1	polyubiquitin isoform X1 [Mangifera indica]	1999	68073	51	9	13.0
12	AEO45961.1	actin 1 [Mangifera indica]	1971	41863	70	17	68.2
13	UYO79699.1	class IV chitinase [Mangifera indica]	1916	30584	57	11	60.1
14	XP_044477251.1	methionine gamma-lyase-like [Mangifera indica]	1890	49041	51	15	39.1
15	XP_044504407.1	glucan endo-1,3-beta-glucosidase-like [Mangifera indica]	1859	37329	48	13	54.9
16	XP_044478175.1	CSC1-like protein ERD4 [Mangifera indica]	1842	82531	78	30	53.6
17	XP_044507594.1	clathrin heavy chain 1 [Mangifera indica]	1833	194383	68	44	38.5
18	XP_044500858.1	monodehydroascorbate reductase, seedling isozyme [Mangifera indica]	1776	47093	65	24	72.6
19	XP_044472481.1	alpha-glucan phosphorylase, H isozyme [Mangifera indica]	1713	96385	60	31	49.3
20	XP_044507399.1	NDR1/HIN1-like protein 3 [Mangifera indica]	1708	25591	46	9	39.6
21	XP_044493720.1	hypersensitive-induced response protein 2 [Mangifera indica]	1634	31537	61	16	53.8
22	XP_044483587.1	fasciclin-like arabinogalactan protein 1 [Mangifera indica]	1556	42788	47	15	50.4
23	XP_044480034.1	elongation factor 1-alpha [Mangifera indica]	1547	49659	53	14	48.8
24	XP_044476977.1	chaperone protein ClpB1 [Mangifera indica]	1539	101450	54	25	38.2
25	XP_044485989.1	heat shock 70 kDa protein 15-like [Mangifera indica]	1531	94445	48	22	35.4
26	XP_044499754.1	5-methyltetrahydropteroyltriglutamate--homocysteine methyltransferase [Mangifera indica]	1511	85164	46	26	45.4
27	XP_044475666.1	alcohol dehydrogenase class-P [Mangifera indica]	1494	42300	44	17	61.8
28	XP_044462903.1	plasma membrane ATPase [Mangifera indica]	1448	105485	49	24	32.6
29	XP_044501123.1	cell division cycle protein 48 homolog [Mangifera indica]	1409	90222	62	33	51.4
30	XP_044507616.1	aquaporin TIP1-1 [Mangifera indica]	1400	26093	21	2	13.5
31	XP_044511383.1	catalase isozyme 1-like [Mangifera indica]	1374	57256	51	21	61.4
32	XP_044473632.1	fructose-bisphosphate aldolase 6, cytosolic [Mangifera indica]	1352	38838	40	18	65.1
33	XP_044507414.1	protein NUCLEAR FUSION DEFECTIVE 4-like [Mangifera indica]	1340	60884	32	9	17.4
34	XP_044498622.1	glycerophosphodiester phosphodiesterase GDPDL3 [Mangifera indica]	1319	83203	48	13	19.1
35	XP_044497390.1	plasma membrane-associated cation-binding protein 1-like [Mangifera indica]	1319	20878	43	11	65.8
36	XP_044506893.1	protein DJ-1 homolog D [Mangifera indica]	1254	42658	35	7	35.5
37	XP_044490194.1	ATP synthase subunit beta, mitochondrial-like [Mangifera indica]	1225	59773	38	18	48.7
38	XP_044499912.1	ATP-citrate synthase beta chain protein 2 [Mangifera indica]	1213	66406	42	23	54.4
39	XP_044511533.1	patellin-3 [Mangifera indica]	1206	67075	41	17	40.3
40	XP_044468280.1	phosphoglycerate kinase, cytosolic-like [Mangifera indica]	1107	42431	38	18	64.8
41	XP_044507204.1	phosphoenolpyruvate carboxykinase (ATP) 1-like [Mangifera indica]	1082	73784	34	19	38.4
42	XP_044498258.1	aspartic proteinase A1-like [Mangifera indica]	1082	56528	39	14	55.0
43	XP_044505838.1	2-hydroxyacyl-CoA lyase-like [Mangifera indica]	1054	61373	28	14	38.9
44	XP_044470699.1	inositol-3-phosphate synthase-like [Mangifera indica]	1029	56619	44	19	61.4
45	XP_044468106.1	UTP--glucose-1-phosphate uridylyltransferase [Mangifera indica]	982	51917	27	16	48.6
46	XP_044504782.1	tripeptidyl-peptidase 2-like [Mangifera indica]	976	154295	36	22	21.0
47	XP_044472788.1	trifunctional UDP-glucose 4,6-dehydratase/UDP-4-keto-6-deoxy-D-glucose 3,5-epimerase/UDP-4-keto-L-rhamnose-reductase RHM1-like [Mangifera indica]	971	75825	42	21	39.9
48	XP_044475586.1	annexin D1-like [Mangifera indica]	933	41895	30	17	45.8
49	XP_044465928.1	uncharacterized protein LOC123196112 isoform X1 [Mangifera indica]	926	148648	33	19	20.5
50	XP_044484762.1	phospholipase D alpha 1 [Mangifera indica]	898	91392	35	20	35.3
51	XP_044498473.1	thaumatin-like protein 1b [Mangifera indica]	881	26120	27	7	43.8
52	XP_044465711.1	peroxidase 39-like [Mangifera indica]	877	36282	32	11	34.9
53	XP_044508362.1	enolase 2-like [Mangifera indica]	862	48139	24	11	40.2
54	XP_044473725.1	pyruvate kinase 1, cytosolic [Mangifera indica]	861	57739	21	11	30.2
55	NP_001290536.1	ADP-ribosylation factor 2-like [Elaeis guineensis]	832	20752	32	10	58.6
56	XP_044511656.1	abscisic stress-ripening protein 3-like [Mangifera indica]	827	19288	20	2	26.2
57	XP_044468374.1	isocitrate dehydrogenase [NADP] [Mangifera indica]	824	46688	41	20	55.3
58	XP_044509888.1	probable rhamnogalacturonate lyase B isoform X1 [Mangifera indica]	822	79330	33	17	36.0
59	XP_044510853.1	pyrophosphate--fructose 6-phosphate 1-phosphotransferase subunit alpha [Mangifera indica]	817	68118	30	19	43.7
60	XP_044473378.1	pyruvate decarboxylase 2 isoform X1 [Mangifera indica]	808	66661	32	12	30.0
61	XP_044472713.1	L-ascorbate peroxidase 2, cytosolic [Mangifera indica]	779	27711	27	12	70.8
62	XP_044511938.1	alpha-amylase [Mangifera indica]	769	47231	26	9	26.7
63	XP_044464527.1	aspartate aminotransferase, cytoplasmic isoform X2 [Mangifera indica]	767	44600	23	14	45.7
64	XP_044482714.1	tubulin alpha-5 chain [Mangifera indica]	760	50099	28	11	33.6
65	XP_044465926.1	aconitate hydratase, cytoplasmic [Mangifera indica]	758	108974	25	15	22.3
66	XP_044492990.1	sucrose synthase 2 [Mangifera indica]	751	93447	40	25	40.2
67	XP_044486953.1	serine hydroxymethyltransferase 4-like [Mangifera indica]	732	52226	20	14	50.7
68	XP_044463479.1	eukaryotic initiation factor 4A-15 [Mangifera indica]	720	47239	25	11	45.3
69	XP_044511061.1	phosphoprotein ECPP44-like [Mangifera indica]	709	25648	29	9	42.2
70	XP_044490570.1	elongation factor 1-gamma [Mangifera indica]	703	48015	24	10	30.5
71	XP_044500859.1	glutathione reductase, cytosolic [Mangifera indica]	702	53892	19	11	31.5
72	XP_044466296.1	26S proteasome non-ATPase regulatory subunit 2 homolog A [Mangifera indica]	701	98357	27	15	23.8
73	XP_044461485.1	UDP-glucuronic acid decarboxylase 6-like [Mangifera indica]	691	38935	24	11	47.0
74	XP_004293420.1	ras-related protein RABB1c [Fragaria vesca subsp. vesca]	682	23408	25	12	66.8
75	XP_044472462.1	vesicle-associated membrane protein 711 [Mangifera indica]	681	25364	19	9	42.7
76	XP_044503151.1	ketol-acid reductoisomerase, chloroplastic [Mangifera indica]	667	63867	19	8	22.1
77	XP_044483320.1	phosphoenolpyruvate carboxylase-like [Mangifera indica]	647	111259	32	17	24.0
78	UVF71845.1	14-3-3-E1 protein [Mangifera indica]	644	29473	19	9	44.1
79	XP_044475478.1	monosaccharide-sensing protein 2-like [Mangifera indica]	637	79407	22	9	22.3
80	XP_044504289.1	glutamate decarboxylase 1 [Mangifera indica]	636	57402	25	14	42.9
81	WET20706.1	beta-tubulin [Mangifera indica]	635	50504	24	15	38.0
82	XP_044469169.1	annexin D2-like [Mangifera indica]	627	38411	22	10	39.9
83	XP_044503725.1	glutamate dehydrogenase A [Mangifera indica]	621	45206	18	9	31.9
84	XP_044482525.1	18.1 kDa class I heat shock protein-like [Mangifera indica]	620	17926	17	6	32.9
85	CAA53078.1	3-ketoacyl-CoA thiolase B, partial [Mangifera indica]	619	45743	16	6	26.0
86	XP_044504602.1	monocopper oxidase-like protein SKS1 [Mangifera indica]	593	66574	23	10	28.1
87	XP_044462972.1	beta-galactosidase-like [Mangifera indica]	587	94751	27	16	30.1
88	XP_044490930.1	phenylcoumaran benzylic ether reductase Pyrc5 [Mangifera indica]	581	34042	18	12	57.8
89	XP_044478717.1	glutamine synthetase nodule isozyme [Mangifera indica]	579	39450	16	8	44.5
90	XP_044503514.1	2,3-bisphosphoglycerate-independent phosphoglycerate mutase [Mangifera indica]	576	61544	20	14	35.7
91	XP_044480699.1	probable nucleoredoxin 1 [Mangifera indica]	572	65554	22	15	35.1
92	XP_044463845.1	asparagine--tRNA ligase, cytoplasmic 1-like [Mangifera indica]	565	63231	20	10	24.8
93	XP_044499837.1	26S proteasome regulatory subunit 6A homolog [Mangifera indica]	552	47528	17	10	34.6
94	XP_044488678.1	peptidyl-prolyl cis-trans isomerase [Mangifera indica]	549	18351	17	6	52.9
95	XP_044463452.1	peroxidase 16 [Mangifera indica]	546	36443	15	6	23.3
96	XP_044479386.1	ABC transporter C family member 2-like [Mangifera indica]	516	183348	16	12	10.7
97	XP_044462096.1	aspartyl protease AED3-like [Mangifera indica]	504	47236	19	9	26.3
98	XP_044472368.1	aspartate--tRNA ligase 2, cytoplasmic-like [Mangifera indica]	495	62301	14	10	20.0
99	XP_044486723.1	glyoxysomal fatty acid beta-oxidation multifunctional protein MFP-a-like [Mangifera indica]	488	79129	19	11	23.2
100	XP_044494408.1	cytochrome c1-like [Mangifera indica]	486	20259	15	5	49.7
101	XP_044487752.1	L-ascorbate oxidase homolog [Mangifera indica]	481	60225	13	7	19.9
102	XP_044502473.1	metal transporter Nramp3-like [Mangifera indica]	477	56076	11	4	15.6
103	XP_044510970.1	uncharacterized protein LOC123229306 [Mangifera indica]	462	163268	12	9	9.1
104	XP_044510565.1	laccase-14-like [Mangifera indica]	460	62575	17	5	14.0
105	XP_044462656.1	non-specific lipid transfer protein GPI-anchored 31-like [Mangifera indica]	459	17831	18	3	13.1
106	XP_044480372.1	protein NRT1/ PTR FAMILY 8.3-like [Mangifera indica]	455	65486	12	8	19.3
107	XP_044464157.1	tetraspanin-8-like [Mangifera indica]	446	30827	12	2	14.6
108	AQZ55555.1	acyl-CoA-oxidase-1 [Mangifera indica]	442	75372	18	13	27.7
109	XP_044511806.1	lysM domain-containing GPI-anchored protein 1-like [Mangifera indica]	437	44298	17	7	20.9
110	XP_044491334.1	universal stress protein PHOS34 [Mangifera indica]	437	17638	11	3	44.1
111	XP_044462466.1	low-temperature-induced cysteine proteinase-like [Mangifera indica]	433	57272	8	2	7.3
112	BAM37540.1	sucrose phosphate synthase [Mangifera indica]	430	119115	24	13	16.2
113	XP_044508691.1	UPF0664 stress-induced protein C29B12.11c-like [Mangifera indica]	427	23205	13	7	56.4
114	XP_044483124.1	glucan endo-1,3-beta-glucosidase 8-like [Mangifera indica]	419	52728	19	10	33.3
115	XP_044487168.1	chaperonin CPN60-2, mitochondrial [Mangifera indica]	418	61847	6	4	12.0
116	XP_044468668.1	6-phosphogluconate dehydrogenase, decarboxylating 2 [Mangifera indica]	416	53731	18	12	34.1
117	UFQ60282.1	methanol O-anthraniloyltransferase [Mangifera indica]	416	50551	17	11	33.3
118	XP_044474329.1	protein SSUH2 homolog [Mangifera indica]	411	48840	18	9	23.9
119	XP_044503884.1	chloroplast envelope quinone oxidoreductase homolog isoform X1 [Mangifera indica]	410	35194	20	13	60.6
120	XP_044490955.1	phosphoglucomutase, cytoplasmic isoform X1 [Mangifera indica]	408	65817	14	9	23.0
121	XP_044464529.1	40S ribosomal protein S4-3 [Mangifera indica]	408	29768	13	7	31.3
122	XP_044471656.1	ATP-dependent 6-phosphofructokinase 3-like isoform X1 [Mangifera indica]	404	56333	13	10	25.0
123	XP_006451004.1	GTP-binding nuclear protein Ran1B [Citrus x clementina]	404	25375	14	7	38.0
124	XP_044485794.1	V-type proton ATPase catalytic subunit A-like [Mangifera indica]	402	68836	15	9	20.7
125	XP_044466214.1	annexin D5-like isoform X2 [Mangifera indica]	396	36861	16	10	35.5
126	XP_044463939.1	26S proteasome non-ATPase regulatory subunit 11 homolog [Mangifera indica]	395	47320	13	9	25.4
127	XP_044502638.1	2-Cys peroxiredoxin BAS1, chloroplastic [Mangifera indica]	392	29687	15	8	44.9
128	XP_044491799.1	acidic endochitinase-like [Mangifera indica]	392	32836	7	3	15.7
129	XP_044461988.1	lactoylglutathione lyase GLX1-like [Mangifera indica]	388	32495	17	9	34.1
130	XP_044506214.1	pyruvate kinase, cytosolic isozyme [Mangifera indica]	387	54922	13	9	28.0
131	XP_044475697.1	40S ribosomal protein S18-like [Mangifera indica]	387	17632	10	4	32.2
132	XP_044478262.1	protein PLANT CADMIUM RESISTANCE 2-like [Mangifera indica]	385	25282	13	3	24.1
133	XP_044512394.1	secoisolariciresinol dehydrogenase-like [Mangifera indica]	381	28894	13	5	24.4
134	AQZ55552.1	epoxide hydrolase-2 [Mangifera indica]	380	36000	18	9	39.9
135	XP_044470734.1	60S ribosomal protein L8-3 [Mangifera indica]	379	28377	10	4	23.5
136	XP_044506206.1	thiamine thiazole synthase, chloroplastic-like [Mangifera indica]	376	37740	11	6	28.8
137	XP_044508684.1	probable 26S proteasome non-ATPase regulatory subunit 3 [Mangifera indica]	373	55760	14	10	26.1
138	XP_044473412.1	isocitrate dehydrogenase [NAD] catalytic subunit 5, mitochondrial [Mangifera indica]	373	41302	11	6	22.3
139	XP_044483913.1	beta-glucosidase BoGH3B-like [Mangifera indica]	372	69025	12	8	18.2
140	XP_044493900.1	probable inactive purple acid phosphatase 1 [Mangifera indica]	371	69193	14	10	21.6
141	XP_044480162.1	ubiquitin-activating enzyme E1 1-like isoform X1 [Mangifera indica]	370	129627	17	10	11.2
142	XP_044503371.1	nucleoside diphosphate kinase 1 [Mangifera indica]	366	16488	12	5	25.7
143	XP_044509141.1	V-type proton ATPase subunit a2-like [Mangifera indica]	362	93319	10	9	16.6
144	XP_044469555.1	peroxidase 73-like [Mangifera indica]	362	36688	9	7	28.3
145	XP_044493037.1	desiccation-related protein PCC13-62 [Mangifera indica]	362	33556	7	5	32.8
146	XP_044464066.1	leucine-rich repeat extensin-like protein 4 [Mangifera indica]	361	80904	12	9	17.5
147	XP_044463503.1	probable cytosolic oligopeptidase A [Mangifera indica]	361	91853	12	9	16.7
148	XP_044501405.1	fasciclin-like arabinogalactan protein 8 [Mangifera indica]	360	43768	11	7	29.2
149	XP_044512022.1	glucan endo-1,3-beta-D-glucosidase [Mangifera indica]	359	53209	12	6	25.2
150	XP_044491822.1	NAD-dependent malic enzyme 59 kDa isoform, mitochondrial [Mangifera indica]	358	67084	10	5	11.1
151	XP_044493140.1	alcohol dehydrogenase class-3 [Mangifera indica]	354	41511	14	6	30.9
152	XP_044492917.1	exportin-2-like [Mangifera indica]	354	109939	10	4	5.8
153	XP_044500455.1	malate dehydrogenase-like [Mangifera indica]	353	35898	15	8	33.4
154	XP_044488396.1	ras-related protein Rab7 [Mangifera indica]	351	23413	12	7	41.3
155	XP_044508756.1	26S proteasome non-ATPase regulatory subunit 7 homolog A [Mangifera indica]	346	34987	10	8	35.8
156	XP_044512422.1	probable carboxylesterase 17 [Mangifera indica]	343	37774	12	8	30.6
157	XP_044507143.1	glycine-rich RNA-binding protein-like [Mangifera indica]	339	15961	10	4	26.8
158	XP_044466602.1	glucose-6-phosphate 1-dehydrogenase, cytoplasmic isoform [Mangifera indica]	338	58627	14	10	25.9
159	XP_044491115.1	heat shock 70 kDa protein, mitochondrial [Mangifera indica]	336	73130	10	6	10.9
160	XP_044472067.1	cysteine proteinase inhibitor-like [Mangifera indica]	335	11002	10	3	43.3
161	XP_044489052.1	V-type proton ATPase subunit B 1 [Mangifera indica]	326	54425	10	7	22.1
162	XP_044470979.1	17.3 kDa class II heat shock protein-like [Mangifera indica]	326	17642	7	2	19.7
163	XP_044467833.1	V-type proton ATPase subunit d2 [Mangifera indica]	322	41170	10	5	17.9
164	XP_044496999.1	low-temperature-induced cysteine proteinase-like [Mangifera indica]	322	58533	11	3	7.2
165	XP_044509471.1	36.4 kDa proline-rich protein-like [Mangifera indica]	322	35263	6	2	12.6
166	XP_044466442.1	probable metal-nicotianamine transporter YSL7 [Mangifera indica]	320	78869	11	8	18.6
167	XP_044471125.1	villin-4-like isoform X3 [Mangifera indica]	317	96640	22	12	16.8
168	XP_008444773.1	V-type proton ATPase 16 kDa proteolipid subunit [Cucumis melo]	317	16748	10	3	46.1
169	XP_044496355.1	plastid-lipid-associated protein, chloroplastic-like [Mangifera indica]	314	34631	11	8	38.5
170	XP_044466841.1	formate dehydrogenase, mitochondrial [Mangifera indica]	312	42148	11	8	36.3
171	XP_044489368.1	protein transport protein SEC31 homolog B-like [Mangifera indica]	310	122671	12	8	11.1
172	XP_044462347.1	superoxide dismutase [Mn], mitochondrial-like [Mangifera indica]	310	25954	12	6	30.9
173	XP_044472039.1	26S proteasome regulatory subunit 4 homolog B-like [Mangifera indica]	309	49599	14	10	30.6
174	XP_044465883.1	GDSL esterase/lipase At5g14450-like [Mangifera indica]	309	44205	8	4	20.0
175	XP_044474267.1	early nodulin-like protein 2 isoform X1 [Mangifera indica]	308	47979	14	4	11.4
176	XP_044461017.1	uricase-2-like [Mangifera indica]	307	34946	9	7	31.6
177	XP_044487319.1	hsp70-Hsp90 organizing protein 3-like [Mangifera indica]	306	65749	13	8	16.9
178	XP_044492971.1	transketolase, chloroplastic [Mangifera indica]	306	81903	9	6	10.9
179	XP_044507067.1	hypersensitive-induced response protein 4 [Mangifera indica]	305	32670	17	8	38.1
180	XP_044497001.1	26.5 kDa heat shock protein, mitochondrial [Mangifera indica]	305	26005	9	6	43.6
181	XP_044502363.1	threonine dehydratase biosynthetic, chloroplastic [Mangifera indica]	305	66801	8	5	12.2
182	XP_044464976.1	aminopeptidase M1 [Mangifera indica]	304	99920	14	10	14.1
183	XP_044502321.1	palmitoyl-protein thioesterase 1-like [Mangifera indica]	303	38805	13	6	28.3
184	XP_044483126.1	cysteine synthase [Mangifera indica]	299	34466	9	6	25.2
185	XP_044490233.1	uncharacterized protein LOC123214500 [Mangifera indica]	299	49457	10	5	18.1
186	XP_044494498.1	probable alpha-mannosidase At5g13980 [Mangifera indica]	297	114764	10	7	11.3
187	XP_044507482.1	triosephosphate isomerase, cytosolic-like [Mangifera indica]	296	27760	9	6	39.8
188	XP_044482549.1	triosephosphate isomerase, cytosolic [Mangifera indica]	296	27373	13	6	32.4
189	XP_044487027.1	UDP-glucose 4-epimerase GEPI48-like [Mangifera indica]	295	38496	10	6	24.1
190	XP_044496676.1	epoxide hydrolase A-like [Mangifera indica]	294	35139	16	9	37.6
191	XP_044486053.1	26S proteasome non-ATPase regulatory subunit 1 homolog A-like [Mangifera indica]	293	109011	12	8	11.1
192	XP_044494509.1	benzaldehyde dehydrogenase, mitochondrial [Mangifera indica]	290	58419	8	4	10.9
193	XP_044479553.1	uncharacterized protein LOC123206425 [Mangifera indica]	287	97000	12	7	12.4
194	XP_044472690.1	ras-related protein RABE1c-like [Mangifera indica]	286	24119	12	6	40.3
195	XP_044462857.1	class V chitinase-like isoform X1 [Mangifera indica]	286	39999	14	5	21.6
196	XP_044490143.1	fructose-bisphosphate aldolase 3, chloroplastic [Mangifera indica]	284	43212	6	3	15.2
197	XP_044509112.1	glycine--tRNA ligase, mitochondrial 1 [Mangifera indica]	276	77859	14	11	18.5
198	XP_044481049.1	LOW QUALITY PROTEIN: leucine--tRNA ligase, cytoplasmic-like [Mangifera indica]	275	123348	11	9	11.5
199	XP_044504981.1	nascent polypeptide-associated complex subunit alpha-like protein isoform X2 [Mangifera indica]	275	22116	5	2	15.3
200	XP_044499954.1	S-adenosylmethionine synthase [Mangifera indica]	274	43617	10	8	27.0
201	XP_044485764.1	26S proteasome non-ATPase regulatory subunit 6 homolog [Mangifera indica]	273	44683	9	6	18.1
202	XP_044466193.1	protein ASPARTIC PROTEASE IN GUARD CELL 1-like [Mangifera indica]	272	51454	10	7	23.3
203	XP_044470359.1	succinate dehydrogenase [ubiquinone] flavoprotein subunit, mitochondrial [Mangifera indica]	272	70078	5	3	6.5
204	XP_044505295.1	pectinesterase inhibitor 4-like [Mangifera indica]	268	18782	11	4	29.0
205	XP_044464814.1	uncharacterized protein LOC123195222 [Mangifera indica]	264	60804	7	3	10.1
206	XP_044497554.1	26S proteasome regulatory subunit 7 [Mangifera indica]	262	48150	9	6	17.8
207	XP_044501454.1	syntaxin-22-like [Mangifera indica]	262	29778	7	3	19.7
208	XP_044473643.1	syntaxin-51-like [Mangifera indica]	260	26161	8	4	18.9
209	UPT49964.1	dehydroascorbate reductase cytosolic [Mangifera indica]	259	23895	13	7	40.8
210	XP_044494698.1	2-methylene-furan-3-one reductase-like [Mangifera indica]	259	36614	7	5	28.4
211	XP_044489779.1	uncharacterized protein LOC123214112 [Mangifera indica]	258	45657	11	5	20.1
212	XP_044494954.1	malate dehydrogenase, mitochondrial-like [Mangifera indica]	253	36786	8	6	36.2
213	XP_044510325.1	thioredoxin H-type-like [Mangifera indica]	253	14332	8	5	55.9
214	XP_044488019.1	NDR1/HIN1-like protein 6 [Mangifera indica]	251	29105	6	2	15.5
215	XP_044475228.1	sugar transporter ERD6-like 6 [Mangifera indica]	250	52661	12	6	23.5
216	XP_044466220.1	aspartic proteinase A1-like [Mangifera indica]	249	56859	14	9	28.7
217	XP_044482650.1	serine--tRNA ligase-like [Mangifera indica]	249	51828	8	5	12.8
218	XP_044494416.1	NAD-dependent malic enzyme 62 kDa isoform, mitochondrial isoform X1 [Mangifera indica]	245	69443	7	4	11.1
219	XP_044475133.1	26S proteasome non-ATPase regulatory subunit 14 homolog [Mangifera indica]	244	34888	9	6	32.7
220	XP_044502159.1	acetyl-CoA acetyltransferase, cytosolic 1-like [Mangifera indica]	244	41873	7	5	24.9
221	XP_044463055.1	40S ribosomal protein S3-3-like [Mangifera indica]	244	26819	6	4	18.1
222	XP_044480695.1	carbonic anhydrase 2-like isoform X1 [Mangifera indica]	242	31184	8	6	30.5
223	XP_044512155.1	sugar transporter ERD6-like 6 isoform X1 [Mangifera indica]	241	52322	8	5	19.4
224	XP_044482345.1	glucan endo-1,3-beta-glucosidase 4-like [Mangifera indica]	239	53075	8	4	15.2
225	XP_044505012.1	ferritin-4, chloroplastic [Mangifera indica]	236	33032	13	6	23.5
226	XP_044503050.1	probable metal-nicotianamine transporter YSL6 [Mangifera indica]	236	73999	6	5	8.5
227	XP_044506498.1	sorbitol dehydrogenase [Mangifera indica]	236	39977	5	5	17.3
228	XP_044492158.1	uncharacterized protein At5g01610-like [Mangifera indica]	231	20223	5	2	15.6
229	XP_044500081.1	heat shock 70 kDa protein 8 isoform X1 [Mangifera indica]	230	69620	7	5	9.7
230	XP_044499558.1	superoxide dismutase [Cu-Zn]-like [Mangifera indica]	230	15613	6	3	36.8
231	XP_044485623.1	probable phospholipid hydroperoxide glutathione peroxidase [Mangifera indica]	228	27311	7	4	23.7
232	XP_044509194.1	60S acidic ribosomal protein P0-like [Mangifera indica]	227	34159	10	6	39.1
233	XP_044483560.1	ATP-citrate synthase alpha chain protein 2 [Mangifera indica]	226	46937	7	6	21.5
234	XP_044503999.1	26S proteasome non-ATPase regulatory subunit 13 homolog A [Mangifera indica]	222	44482	8	5	21.2
235	XP_044479614.1	probable L-cysteine desulfhydrase, chloroplastic [Mangifera indica]	221	55486	6	5	17.6
236	XP_044486744.1	aldehyde dehydrogenase family 7 member B4-like [Mangifera indica]	220	55529	7	3	7.3
237	XP_044510512.1	subtilisin-like protease SBT3 [Mangifera indica]	217	83213	7	4	8.6
238	XP_044493509.1	nuclear transport factor 2B-like [Mangifera indica]	217	13607	5	2	30.1
239	XP_044479974.1	probable acyl-CoA dehydrogenase IBR3 [Mangifera indica]	215	90900	9	7	12.1
240	XP_044480917.1	small heat shock protein, chloroplastic [Mangifera indica]	212	25982	12	6	29.6
241	XP_044487633.1	40S ribosomal protein Sa-2-like [Mangifera indica]	212	35168	8	6	28.9
242	AIB06736.1	chalcone synthases-1 [Mangifera indica]	212	43093	6	5	16.9
243	XP_044477369.1	guanine nucleotide-binding protein subunit beta-like protein [Mangifera indica]	211	36474	7	5	22.0
244	XP_044476237.1	probable UDP-arabinopyranose mutase 2 [Mangifera indica]	210	40284	10	8	35.9
245	XP_044467985.1	villin-3 [Mangifera indica]	210	103819	9	6	8.0
246	XP_044498693.1	40S ribosomal protein S8-like [Mangifera indica]	210	25183	5	5	31.1
247	XP_044511307.1	mannan endo-1,4-beta-mannosidase 7-like [Mangifera indica]	209	48487	3	2	3.7
248	XP_044503308.1	scopoletin glucosyltransferase-like [Mangifera indica]	205	57596	10	5	13.8
249	XP_044499225.1	soluble inorganic pyrophosphatase 4-like isoform X1 [Mangifera indica]	204	24904	6	5	26.6
250	XP_044461408.1	stromal 70 kDa heat shock-related protein, chloroplastic-like [Mangifera indica]	204	76405	7	5	7.6
251	XP_044483592.1	NADPH-dependent aldehyde reductase-like protein, chloroplastic [Mangifera indica]	204	27788	7	4	26.5
252	XP_044482627.1	60S ribosomal protein L18-2-like [Mangifera indica]	204	21118	6	3	19.8
253	XP_044483056.1	biotin carboxylase 1, chloroplastic [Mangifera indica]	203	59045	9	6	19.4
254	XP_044509599.1	ADP-ribosylation factor-like protein 8a [Mangifera indica]	203	20948	7	5	37.5
255	XP_044507047.1	calmodulin isoform X1 [Mangifera indica]	202	16908	5	3	20.8
256	XP_044462360.1	thioredoxin-like protein CXXS1 [Mangifera indica]	200	14064	6	4	26.4
257	XP_044496225.1	quinone oxidoreductase PIG3-like [Mangifera indica]	199	34698	9	6	26.5
258	XP_044500112.1	dihydrolipoyl dehydrogenase 1, mitochondrial [Mangifera indica]	198	53905	8	4	13.2
259	XP_044506112.1	chaperonin 60 subunit beta 3, chloroplastic-like [Mangifera indica]	197	65114	5	5	13.1
260	XP_044500654.1	stem-specific protein TSJT1-like [Mangifera indica]	196	27135	7	5	27.3
261	XP_044487992.1	coatomer subunit gamma-2 [Mangifera indica]	196	99346	3	2	3.7
262	XP_044483692.1	60S ribosomal protein L10a-3 [Mangifera indica]	194	24883	10	5	27.2
263	XP_044471027.1	18.2 kDa class I heat shock protein-like [Mangifera indica]	194	17649	4	3	32.5
264	XP_044461690.1	cysteine proteinase inhibitor 12-like [Mangifera indica]	193	22831	9	6	45.5
265	XP_044476391.1	thaumatin-like protein [Mangifera indica]	193	25137	6	5	37.5
266	XP_044483006.1	probable NAD(P)H dehydrogenase (quinone) FQR1-like 1 [Mangifera indica]	193	21738	5	4	32.5
267	YP_009390734.1	ribulose 1,5-bisphosphate carboxylase/oxygenase large subunit [Mangifera indica]	192	53147	11	7	17.3
268	XP_044509248.1	phosphoinositide phospholipase C 2-like [Mangifera indica]	192	67540	9	7	17.6
269	XP_044511549.1	cysteine proteinase RD21A-like [Mangifera indica]	192	53041	5	4	11.5
270	XP_044461677.1	60S ribosomal protein L11-like [Mangifera indica]	192	21074	8	4	24.7
271	XP_044490032.1	anthocyanidin 3-O-glucosyltransferase 2-like [Mangifera indica]	191	54170	8	5	14.9
272	XP_044470297.1	glutathionyl-hydroquinone reductase YqjG-like [Mangifera indica]	189	41150	6	5	16.4
273	XP_044473649.1	calcineurin B-like protein 3 isoform X1 [Mangifera indica]	188	26256	9	7	35.4
274	XP_044489231.1	methionine S-methyltransferase [Mangifera indica]	185	123061	6	3	5.6
275	NP_001267560.1	ubiquitin-conjugating enzyme E2 35-like [Cucumis sativus]	185	17266	5	3	41.8
276	XP_044499041.1	sodium/calcium exchanger NCL isoform X1 [Mangifera indica]	184	63681	6	5	13.4
277	XP_044471476.1	tetraspanin-3-like [Mangifera indica]	184	32368	9	4	22.0
278	XP_044484396.1	V-type proton ATPase subunit E [Mangifera indica]	184	26691	8	4	19.6
279	XP_044468339.1	UDP-glucose 6-dehydrogenase 1 [Mangifera indica]	184	53465	6	4	9.2
280	XP_044499758.1	protease 2 [Mangifera indica]	183	85463	7	5	10.6
281	XP_044480105.1	vesicle transport v-SNARE 13-like [Mangifera indica]	183	24590	7	4	19.5
282	QCP57270.1	eukaryotic translation initiation factor 2 subunit gamma-like protein [Mangifera indica]	183	51529	6	4	13.1
283	XP_044493022.1	ribonuclease TUDOR 1-like [Mangifera indica]	183	107930	5	4	8.2
284	XP_044473420.1	ferritin-3, chloroplastic-like [Mangifera indica]	182	29048	4	3	13.3
285	XP_044492744.1	sucrose-phosphatase 2 [Mangifera indica]	179	48231	7	5	14.8
286	XP_044477196.1	glycerophosphodiester phosphodiesterase GDPD6-like [Mangifera indica]	179	47529	4	4	17.0
287	XP_044500012.1	guanosine nucleotide diphosphate dissociation inhibitor 2 [Mangifera indica]	178	50152	4	4	9.9
288	XP_044470314.1	proteasome subunit alpha type-7 [Mangifera indica]	177	27235	4	3	18.9
289	XP_044495475.1	glutathione S-transferase L3-like isoform X1 [Mangifera indica]	174	27294	8	5	25.8
290	XP_044462521.1	prosaposin-like [Mangifera indica]	173	26063	7	4	32.8
291	XP_044486478.1	elongation factor 1-delta-like [Mangifera indica]	173	25117	11	4	22.9
292	XP_044461459.1	ras-related protein RABA1d-like [Mangifera indica]	173	24127	6	4	20.6
293	XP_044462231.1	pyruvate dehydrogenase E1 component subunit beta-3, chloroplastic [Mangifera indica]	172	44617	6	4	12.5
294	XP_044463218.1	far upstream element-binding protein 3-like [Mangifera indica]	172	68604	4	3	5.9
295	XP_044462978.1	probable 3-hydroxyisobutyrate dehydrogenase-like 1, mitochondrial [Mangifera indica]	171	36671	5	5	24.0
296	XP_044504715.1	phenylacetaldehyde reductase-like isoform X1 [Mangifera indica]	171	38354	8	4	17.2
297	XP_044473401.1	LOW QUALITY PROTEIN: probable pyridoxal 5~-phosphate synthase subunit PDX1 [Mangifera indica]	170	33400	6	5	18.4
298	XP_044490639.1	PI-PLC X domain-containing protein At5g67130-like [Mangifera indica]	170	48428	8	5	17.6
299	XP_044474764.1	aspartyl protease AED3 [Mangifera indica]	169	47393	6	5	14.3
300	AJA79010.1	heat-shock protein 23.2 [Mangifera indica]	169	23165	6	3	23.5
301	XP_044478174.1	isoleucine--tRNA ligase, cytoplasmic-like [Mangifera indica]	168	136372	10	6	5.1
302	XP_044468290.1	peroxiredoxin-2E-2, chloroplastic [Mangifera indica]	168	24412	5	3	21.4
303	XP_044476261.1	60S ribosomal protein L9-like [Mangifera indica]	168	22181	5	3	19.6
304	XP_031268990.1	40S ribosomal protein S9-2-like [Pistacia vera]	167	23148	5	4	28.4
305	XP_044485580.1	novel plant SNARE 13-like [Mangifera indica]	167	30225	4	3	11.9
306	XP_044464251.1	leucine aminopeptidase 1-like [Mangifera indica]	165	63201	6	4	11.9
307	XP_044472626.1	60S ribosomal protein L4-like isoform X1 [Mangifera indica]	165	44727	5	3	9.4
308	XP_044507567.1	chalcone--flavanone isomerase-like [Mangifera indica]	165	27069	2	2	12.8
309	XP_044476171.1	60S ribosomal protein L3 [Mangifera indica]	164	44694	4	3	8.2
310	XP_044484447.1	40S ribosomal protein S5 [Mangifera indica]	163	23446	5	3	24.3
311	XP_044486893.1	LOW QUALITY PROTEIN: probable CoA ligase CCL9 [Mangifera indica]	161	56591	6	4	16.2
312	XP_044493111.1	60S ribosomal protein L6 [Mangifera indica]	160	26195	6	5	28.8
313	XP_044488657.1	coatomer subunit alpha-1-like [Mangifera indica]	160	137962	3	2	3.1
314	XP_044487989.1	cyclase-associated protein 1 [Mangifera indica]	159	51532	9	7	15.3
315	XP_044509801.1	3-hydroxyacyl-[acyl-carrier-protein] dehydratase FabZ-like [Mangifera indica]	159	24620	7	3	16.2
316	AIS71920.1	SAR1A-like GTP-binding protein [Mangifera indica]	157	24296	7	4	22.7
317	XP_044475764.1	proteasome subunit alpha type-1-B-like [Mangifera indica]	157	30107	4	3	16.1
318	XP_044468945.1	40S ribosomal protein S2-4 [Mangifera indica]	156	29981	6	5	20.0
319	AQZ55554.1	hydroperoxide lyase [Mangifera indica]	156	55050	5	4	12.1
320	XP_044468913.1	calcium-binding protein CBP [Mangifera indica]	156	28344	3	3	18.8
321	XP_044462253.1	40S ribosomal protein S26-3-like [Mangifera indica]	156	15349	4	2	18.2
322	XP_044462300.1	transaldolase-like [Mangifera indica]	155	48227	5	4	10.2
323	XP_044507975.1	uncharacterized protein LOC123227298 [Mangifera indica]	154	25461	4	4	20.4
324	XP_044474416.1	peroxidase 12 [Mangifera indica]	154	41077	4	2	8.1
325	XP_044486537.1	importin subunit alpha-2 [Mangifera indica]	153	58624	6	4	10.4
326	XP_044503660.1	tobamovirus multiplication protein 2A-like [Mangifera indica]	153	31823	3	3	19.7
327	XP_044483796.1	T-complex protein 1 subunit theta-like [Mangifera indica]	152	59244	3	3	8.2
328	XP_044464824.1	probable pectinesterase/pectinesterase inhibitor 12 [Mangifera indica]	151	59815	4	3	8.8
329	XP_044461778.1	2-oxoglutarate dehydrogenase, mitochondrial-like [Mangifera indica]	151	116714	4	2	3.2
330	XP_044502517.1	pto-interacting protein 1 isoform X1 [Mangifera indica]	150	39398	8	6	26.0
331	XP_044508624.1	kunitz type trypsin inhibitor 104-like [Mangifera indica]	150	21771	3	2	12.8
332	XP_044466486.1	uncharacterized protein LOC123196489 [Mangifera indica]	149	35191	4	3	13.3
333	XP_044474158.1	actin-depolymerizing factor 2 [Mangifera indica]	149	16167	3	2	20.1
334	XP_044494495.1	mavicyanin-like [Mangifera indica]	149	19361	3	2	20.6
335	XP_044503861.1	(+)-neomenthol dehydrogenase-like [Mangifera indica]	148	33096	7	3	13.8
336	XP_044490279.1	delta(24)-sterol reductase [Mangifera indica]	147	66526	5	5	10.6
337	XP_044463436.1	40S ribosomal protein S6 [Mangifera indica]	147	28610	3	3	11.6
338	XP_044492189.1	60S ribosomal protein L7a-2 [Mangifera indica]	146	29441	6	4	15.9
339	XP_044511900.1	uncharacterized oxidoreductase At4g09670 [Mangifera indica]	144	40478	6	4	17.7
340	QCP57273.1	eukaryotic translation initiation factor 3 subunit C [Mangifera indica]	144	103884	4	3	4.7
341	XP_044465701.1	26S proteasome non-ATPase regulatory subunit 12 homolog A-like [Mangifera indica]	143	51155	9	5	12.0
342	XP_044469046.1	proteasome subunit alpha type-3 [Mangifera indica]	143	27562	5	3	14.5
343	XP_044486456.1	60S ribosomal protein L7-2-like isoform X1 [Mangifera indica]	142	30438	9	7	30.4
344	XP_044487755.1	lysM domain-containing GPI-anchored protein 2 [Mangifera indica]	142	37549	4	3	10.4
345	XP_044460842.1	40S ribosomal protein S14-3 [Mangifera indica]	142	16285	5	2	27.3
346	XP_044489766.1	glutamine--tRNA ligase, cytoplasmic-like [Mangifera indica]	141	91353	7	5	9.5
347	XP_044489786.1	uncharacterized protein LOC123214117 [Mangifera indica]	141	40359	4	4	17.4
348	XP_044501316.1	4-hydroxyphenylpyruvate dioxygenase [Mangifera indica]	141	48088	4	3	15.0
349	XP_044491935.1	non-specific lipid-transfer protein 1-like [Mangifera indica]	141	12661	3	2	22.2
350	XP_044477861.1	eukaryotic translation initiation factor 2 subunit beta-like [Mangifera indica]	141	30495	6	2	13.4
351	XP_044473737.1	60S ribosomal protein L12-like [Mangifera indica]	140	17891	6	4	33.7
352	XP_044462816.1	uncharacterized protein LOC123193826 isoform X1 [Mangifera indica]	140	41384	5	4	12.8
353	XP_044488220.1	glucan endo-1,3-beta-glucosidase 3 isoform X1 [Mangifera indica]	139	53773	4	3	7.4
354	XP_031257616.1	60S ribosomal protein L23a [Pistacia vera]	139	17525	3	2	14.9
355	XP_044484772.1	60S ribosomal protein L14-1 [Mangifera indica]	138	15580	7	4	29.1
356	XP_044472849.1	40S ribosomal protein S24-1 [Mangifera indica]	138	15471	5	3	30.6
357	XP_044494898.1	uncharacterized protein At5g02240 [Mangifera indica]	137	36048	3	3	13.6
358	XP_044511167.1	polyadenylate-binding protein 2-like [Mangifera indica]	137	71434	4	3	6.3
359	XP_044503745.1	non-specific lipid-transfer protein 1-like [Mangifera indica]	137	12312	4	2	23.7
360	XP_044484439.1	aquaporin TIP2-1 [Mangifera indica]	137	25301	2	2	14.6
361	XP_044464963.1	peroxiredoxin-2 [Mangifera indica]	136	17463	4	3	26.5
362	XP_044488700.1	vacuolar-sorting protein BRO1 [Mangifera indica]	136	99803	4	2	3.4
363	XP_044506367.1	probable inactive receptor kinase At5g16590 [Mangifera indica]	136	71543	2	2	5.3
364	XP_044493014.1	glutathione S-transferase F8, chloroplastic-like isoform X1 [Mangifera indica]	135	24239	6	4	23.5
365	XP_044500884.1	syntaxin-121-like [Mangifera indica]	135	37128	3	3	10.9
366	XP_044469358.1	cysteine proteinase COT44 [Mangifera indica]	135	43173	7	3	10.9
367	XP_044463189.1	aspartyl protease family protein At5g10770-like [Mangifera indica]	135	51950	5	3	7.2
368	XP_044462354.1	ubiquitin C-terminal hydrolase 12-like isoform X1 [Mangifera indica]	134	134299	6	4	3.5
369	XP_044494348.1	T-complex protein 1 subunit alpha [Mangifera indica]	134	59347	2	2	7.0
370	XP_044497070.1	pectinesterase 3-like [Mangifera indica]	129	64087	4	4	10.3
371	XP_044488957.1	probable glucan 1,3-beta-glucosidase A [Mangifera indica]	129	57296	4	3	6.9
372	XP_044484642.1	gamma aminobutyrate transaminase 1, mitochondrial isoform X1 [Mangifera indica]	127	57173	3	3	9.9
373	XP_044504961.1	cytosolic sulfotransferase 12-like [Mangifera indica]	127	36912	4	2	10.0
374	XP_044466894.1	LOW QUALITY PROTEIN: uridine kinase-like protein 1, chloroplastic [Mangifera indica]	127	53299	3	2	7.4
375	XP_044479954.1	60S ribosomal protein L22-2-like [Mangifera indica]	126	14215	4	2	16.7
376	XP_044463135.1	uncharacterized protein LOC123194066 [Mangifera indica]	125	26904	5	3	17.2
377	XP_044487900.1	glycine-rich protein 2 [Mangifera indica]	124	18221	3	3	32.3
378	XP_044489860.1	ADP,ATP carrier protein 1, mitochondrial [Mangifera indica]	124	42387	4	3	8.7
379	XP_044482620.1	pathogenesis-related protein PR-4-like [Mangifera indica]	124	15801	3	2	19.6
380	XP_044483370.1	aspartic proteinase 36-like [Mangifera indica]	123	52954	6	2	7.8
381	XP_044500762.1	putative 4-hydroxy-4-methyl-2-oxoglutarate aldolase 2 [Mangifera indica]	123	18084	3	2	14.5
382	XP_044464953.1	proteasome subunit beta type-6-like [Mangifera indica]	122	25677	2	2	11.0
383	XP_044507618.1	peroxidase P7-like [Mangifera indica]	121	35829	4	3	13.5
384	XP_044474039.1	probable bifunctional methylthioribulose-1-phosphate dehydratase/enolase-phosphatase E1 [Mangifera indica]	120	57474	3	3	8.2
385	XP_044488229.1	beta-D-xylosidase 4-like [Mangifera indica]	120	84223	4	3	6.0
386	XP_044486216.1	embryo-specific protein ATS3B-like [Mangifera indica]	120	18515	2	2	18.5
387	XP_044484110.1	1,2-dihydroxy-3-keto-5-methylthiopentene dioxygenase 2 [Mangifera indica]	120	24073	3	2	11.9
388	XP_044497865.1	protein DETOXIFICATION 24-like [Mangifera indica]	117	53249	4	2	4.1
389	XP_044463663.1	profilin-A-like [Mangifera indica]	117	14346	4	2	17.6
390	XP_044487723.1	60S ribosomal protein L10-like [Mangifera indica]	116	25516	3	3	16.2
391	XP_044488639.1	non-specific lipid transfer protein GPI-anchored 31 [Mangifera indica]	115	18185	5	2	11.4
392	XP_044460750.1	ornithine aminotransferase, mitochondrial isoform X1 [Mangifera indica]	113	52024	4	3	7.5
393	XP_044468824.1	remorin-like [Mangifera indica]	112	21950	4	2	12.5
394	NP_001238311.2	ribosomal protein S15a [Glycine max]	111	14822	6	4	38.5
395	XP_044478601.1	enoyl-[acyl-carrier-protein] reductase [NADH], chloroplastic-like isoform X1 [Mangifera indica]	111	41511	5	3	13.0
396	XP_044477397.1	26S proteasome non-ATPase regulatory subunit 8 homolog A-like [Mangifera indica]	111	30970	5	3	13.5
397	XP_044463017.1	proteasome subunit alpha type-6 [Mangifera indica]	110	27560	5	2	7.7
398	XP_044468053.1	4-alpha-glucanotransferase DPE2 [Mangifera indica]	108	113153	6	5	6.4
399	XP_044487762.1	small heat shock protein, chloroplastic-like [Mangifera indica]	108	25830	4	3	14.2
400	XP_044499970.1	bifunctional 3-dehydroquinate dehydratase/shikimate dehydrogenase, chloroplastic-like isoform X1 [Mangifera indica]	108	58143	4	2	4.3
401	XP_044501366.1	syntaxin-71-like [Mangifera indica]	108	30159	4	2	10.5
402	XP_044484431.1	3-oxoacyl-[acyl-carrier-protein] synthase 3 A, chloroplastic-like [Mangifera indica]	107	42653	5	4	14.1
403	XP_044483520.1	DNA damage-repair/toleration protein DRT102 [Mangifera indica]	107	33351	4	3	11.2
404	XP_044483543.1	vesicle-fusing ATPase-like [Mangifera indica]	107	82006	3	2	2.7
405	XP_044483307.1	T-complex protein 1 subunit eta [Mangifera indica]	106	61156	5	3	7.6
406	XP_044462179.1	60S ribosomal protein L35 [Mangifera indica]	106	14272	3	2	16.3
407	XP_044498311.1	5-oxoprolinase [Mangifera indica]	105	139225	4	3	3.0
408	XP_044468172.1	alpha-1,4 glucan phosphorylase L isozyme, chloroplastic/amyloplastic [Mangifera indica]	105	111944	3	3	4.3
409	XP_044465818.1	syntaxin-132-like isoform X1 [Mangifera indica]	105	34777	3	2	7.5
410	XP_044492258.1	universal stress protein A-like protein [Mangifera indica]	105	17067	2	2	17.9
411	XP_044476788.1	succinate--CoA ligase [ADP-forming] subunit alpha, mitochondrial [Mangifera indica]	105	35057	5	2	6.5
412	XP_044471061.1	thiol protease aleurain-like [Mangifera indica]	104	39898	3	3	12.6
413	XP_044500496.1	asparagine synthetase [glutamine-hydrolyzing] 3 [Mangifera indica]	104	64614	3	3	11.3
414	XP_044469002.1	40S ribosomal protein S19-3-like [Mangifera indica]	104	16044	3	2	21.0
415	XP_044463131.1	copper transporter 5.1-like [Mangifera indica]	104	15511	11	2	15.6
416	XP_044466474.1	FAM10 family protein At4g22670 isoform X1 [Mangifera indica]	104	41404	4	2	7.0
417	CAJ09953.1	beta-galactosidase, partial [Mangifera indica]	104	93441	4	2	2.8
418	XP_044506791.1	uncharacterized protein LOC123226354 [Mangifera indica]	103	111322	4	4	7.6
419	XP_044504841.1	RHOMBOID-like protein 2 [Mangifera indica]	103	37132	7	4	11.6
420	XP_044512483.1	eukaryotic translation initiation factor 2 subunit alpha homolog [Mangifera indica]	102	39182	4	3	9.0
421	XP_044492796.1	alanine--tRNA ligase-like [Mangifera indica]	101	111260	5	5	6.6
422	XP_044487612.1	thaumatin-like protein 1b isoform X1 [Mangifera indica]	100	26460	5	4	24.9
423	XP_044464769.1	probable galactinol--sucrose galactosyltransferase 6 [Mangifera indica]	99	96106	2	2	2.9
424	XP_044492797.1	metal tolerance protein 1-like [Mangifera indica]	99	46772	4	2	7.6
425	XP_044491382.1	succinate--CoA ligase [ADP-forming] subunit beta, mitochondrial-like [Mangifera indica]	98	45581	4	3	8.8
426	XP_044465479.1	homogentisate 1,2-dioxygenase-like [Mangifera indica]	97	52630	3	2	5.8
427	XP_044466311.1	glutaredoxin-like [Mangifera indica]	94	11243	3	2	32.7
428	XP_044479768.1	D-3-phosphoglycerate dehydrogenase 1, chloroplastic-like [Mangifera indica]	92	63275	3	3	7.5
429	XP_044475492.1	UDP-sugar pyrophosphorylase-like [Mangifera indica]	91	69253	3	3	5.9
430	XP_044461692.1	fumarylacetoacetase [Mangifera indica]	91	46112	3	2	6.0
431	XP_044503163.1	uncharacterized protein At3g61260-like [Mangifera indica]	90	20526	4	3	24.6
432	XP_044465875.1	kunitz trypsin inhibitor 5-like [Mangifera indica]	90	23328	3	3	22.2
433	XP_044493338.1	uncharacterized protein LOC123216819 [Mangifera indica]	90	39839	3	3	12.6
434	XP_044467454.1	40S ribosomal protein S13-like [Mangifera indica]	90	17114	4	3	13.2
435	XP_044479984.1	translationally-controlled tumor protein homolog [Mangifera indica]	89	19087	3	2	14.9
436	XP_044505296.1	stem-specific protein TSJT1 [Mangifera indica]	89	28229	5	2	13.4
437	XP_044484038.1	peroxiredoxin-2F, mitochondrial [Mangifera indica]	89	21713	4	2	12.4
438	XP_044465264.1	citrate synthase, mitochondrial [Mangifera indica]	88	52882	9	4	8.5
439	XP_044476158.1	uncharacterized TPR repeat-containing protein At1g05150-like [Mangifera indica]	88	90600	4	4	8.0
440	XP_044461451.1	probable alpha,alpha-trehalose-phosphate synthase [UDP-forming] 7 [Mangifera indica]	88	97487	2	2	3.6
441	XP_044491710.1	probable pectinesterase/pectinesterase inhibitor 7 [Mangifera indica]	88	62239	3	2	5.7
442	XP_044489369.1	serine/threonine-protein phosphatase 2A 65 kDa regulatory subunit A beta isoform-like [Mangifera indica]	87	66225	6	4	11.2
443	XP_044500411.1	acetate--CoA ligase CCL3 isoform X1 [Mangifera indica]	87	62620	3	3	6.7
444	XP_044476146.1	60S ribosomal protein L13-1-like [Mangifera indica]	87	23680	2	2	11.6
445	XP_044460726.1	tropinone reductase-like 3 [Mangifera indica]	87	26811	3	2	12.7
446	XP_044485686.1	heme-binding protein 2-like [Mangifera indica]	85	25176	2	2	11.7
447	XP_044465027.1	60S ribosomal protein L5-like [Mangifera indica]	84	34030	4	3	12.1
448	XP_044482937.1	serine/threonine-protein phosphatase PP2A-2 catalytic subunit-like [Mangifera indica]	84	36334	3	2	10.9
449	XP_044482550.1	protein SUPPRESSOR OF K(+) TRANSPORT GROWTH DEFECT 1 [Mangifera indica]	84	48567	3	2	9.0
450	XP_044463379.1	uncharacterized protein LOC123194276 [Mangifera indica]	82	24134	2	2	21.1
451	XP_044502353.1	cytochrome b561 and DOMON domain-containing protein At3g25290-like [Mangifera indica]	81	44140	4	4	22.9
452	XP_044463968.1	protein TSS-like [Mangifera indica]	81	206439	3	3	2.4
453	XP_044507751.1	NDR1/HIN1-like protein 3 [Mangifera indica]	81	25653	2	2	11.2
454	XP_044467372.1	40S ribosomal protein S10-1 [Mangifera indica]	79	19896	5	3	22.9
455	XP_044488903.1	60S ribosomal protein L27a-3-like [Mangifera indica]	79	16502	4	2	12.3
456	XP_044475325.1	calcium-dependent protein kinase 11-like [Mangifera indica]	78	57442	4	4	12.4
457	XP_044477295.1	probable aspartyl aminopeptidase [Mangifera indica]	78	53616	4	3	8.8
458	XP_044480128.1	probable ubiquitin conjugation factor E4 [Mangifera indica]	78	119534	4	2	2.2
459	XP_044470946.1	protein FIP1 isoform X1 [Mangifera indica]	78	40521	3	2	8.5
460	XP_044475540.1	nucleobase-ascorbate transporter 3-like [Mangifera indica]	77	60328	3	3	8.0
461	XP_044486080.1	puromycin-sensitive aminopeptidase-like isoform X1 [Mangifera indica]	77	111058	4	3	4.7
462	XP_044467354.1	60S ribosomal protein L15-like [Mangifera indica]	77	24318	3	3	19.6
463	XP_044471967.1	aspartic proteinase oryzasin-1-like [Mangifera indica]	77	54991	3	2	4.2
464	XP_044483867.1	formate--tetrahydrofolate ligase [Mangifera indica]	76	68184	3	3	9.1
465	XP_044504261.1	mitogen-activated protein kinase homolog MMK2 [Mangifera indica]	76	43724	3	2	8.8
466	XP_044464150.1	nucleosome assembly protein 1 2-like isoform X1 [Mangifera indica]	75	42989	5	3	8.8
467	XP_044500161.1	40S ribosomal protein S3a-like [Mangifera indica]	75	29950	5	4	24.5
468	XP_044504369.1	remorin-like [Mangifera indica]	74	21442	2	2	14.7
469	XP_044470164.1	salicylic acid-binding protein 2-like [Mangifera indica]	73	29712	3	2	11.1
470	XP_044473998.1	uncharacterized protein LOC123202235 [Mangifera indica]	72	34410	4	3	15.7
471	QCP57272.1	eukaryotic translation initiation factor 3 subunit A [Mangifera indica]	71	94238	5	3	5.2
472	XP_044489509.1	proteasome subunit beta type-5-B-like [Mangifera indica]	71	29333	2	2	8.1
473	XP_044469883.1	PI-PLC X domain-containing protein At5g67130 [Mangifera indica]	70	45156	4	3	9.6
474	XP_044477437.1	T-complex protein 1 subunit delta [Mangifera indica]	70	58039	3	2	8.2
475	XP_044484440.1	40S ribosomal protein S16-like [Mangifera indica]	69	19343	3	3	15.3
476	XP_044500776.1	putative E3 ubiquitin-protein ligase XBAT35 isoform X1 [Mangifera indica]	67	54470	3	3	7.9
477	XP_044460874.1	adenosine kinase 2-like [Mangifera indica]	67	38078	3	3	11.7
478	XP_044489303.1	2-hydroxyisoflavanone dehydratase-like [Mangifera indica]	66	33766	3	2	11.3
479	XP_044472561.1	leucine-rich repeat extensin-like protein 2 [Mangifera indica]	65	85473	3	3	5.6
480	XP_044495201.1	coatomer subunit beta~-3-like [Mangifera indica]	65	35207	5	2	6.9
481	XP_044496921.1	aminomethyltransferase, mitochondrial [Mangifera indica]	65	44706	2	2	10.3
482	XP_044461670.1	tobamovirus multiplication protein 1 [Mangifera indica]	65	33881	5	2	15.8
483	XP_044481554.1	eukaryotic translation initiation factor-like [Mangifera indica]	64	87771	3	3	4.0
484	XP_044469003.1	T-complex protein 1 subunit zeta 1-like [Mangifera indica]	62	59511	3	3	7.5
485	XP_044481703.1	importin-5 [Mangifera indica]	59	125134	3	3	4.5
486	XP_044460901.1	isocitrate dehydrogenase [NAD] regulatory subunit 1, mitochondrial isoform X1 [Mangifera indica]	59	40481	4	2	5.7
487	XP_044469951.1	formamidase-like isoform X1 [Mangifera indica]	59	50625	2	2	8.6
488	XP_044506884.1	ribulose bisphosphate carboxylase small subunit, chloroplastic-like [Mangifera indica]	59	20730	2	2	8.3
489	XP_044467057.1	protein usf [Mangifera indica]	58	30051	4	4	16.3
490	XP_044481562.1	1-aminocyclopropane-1-carboxylate oxidase homolog 1-like [Mangifera indica]	58	41434	2	2	5.5
491	XP_044511385.1	ubiquitin-like domain-containing protein CIP73 isoform X1 [Mangifera indica]	58	100241	2	2	3.0
492	XP_044496696.1	peroxisomal (S)-2-hydroxy-acid oxidase-like isoform X1 [Mangifera indica]	58	40463	3	2	10.4
493	XP_044494603.1	peptidyl-prolyl cis-trans isomerase FKBP62-like [Mangifera indica]	58	61833	3	2	4.0
494	XP_044505780.1	quinone oxidoreductase-like [Mangifera indica]	58	41825	2	2	7.3
495	XP_044491434.1	reticulon-like protein B8 isoform X1 [Mangifera indica]	57	31829	2	2	9.4
496	XP_044462214.1	dihydrolipoyllysine-residue succinyltransferase component of 2-oxoglutarate dehydrogenase complex 2, mitochondrial-like [Mangifera indica]	56	51249	2	2	3.2
497	XP_044469067.1	S-formylglutathione hydrolase [Mangifera indica]	56	32045	2	2	13.4
498	XP_044475929.1	adenine phosphoribosyltransferase 1-like isoform X1 [Mangifera indica]	56	27300	2	2	13.8
499	XP_044502373.1	aminopeptidase P1-like [Mangifera indica]	52	71737	3	3	6.7
500	XP_044483229.1	probable low-specificity L-threonine aldolase 1 [Mangifera indica]	52	38904	3	3	9.2
501	XP_044484202.1	monocopper oxidase-like protein SKU5 [Mangifera indica]	52	66379	3	2	5.4
502	XP_044498089.1	6,7-dimethyl-8-ribityllumazine synthase, chloroplastic [Mangifera indica]	52	23479	2	2	14.5
503	XP_044483449.1	lactoylglutathione lyase isoform X1 [Mangifera indica]	52	26470	2	2	11.1
504	XP_044467758.1	amidase 1-like [Mangifera indica]	51	46405	2	2	6.0
505	XP_044480456.1	TBCC domain-containing protein 1-like isoform X1 [Mangifera indica]	51	62839	2	2	5.5
506	XP_044462407.1	cullin-associated NEDD8-dissociated protein 1-like isoform X1 [Mangifera indica]	50	136268	3	2	1.9
507	XP_044468148.1	60S ribosomal protein L34 [Mangifera indica]	49	13786	2	2	20.0
508	XP_044484479.1	RHOMBOID-like protein 2 [Mangifera indica]	49	35431	3	2	9.1
509	XP_044500031.1	sugar transport protein 13 [Mangifera indica]	48	58276	2	2	8.9
510	XP_044509197.1	GDSL esterase/lipase CPRD49 [Mangifera indica]	47	28938	2	2	14.8
511	XP_044471629.1	proline-rich receptor-like protein kinase PERK1 [Mangifera indica]	47	69494	2	2	5.8
512	XP_044489647.1	probable carboxylesterase 1 [Mangifera indica]	45	33288	3	2	6.6
513	XP_044464513.1	lysine--tRNA ligase, cytoplasmic-like [Mangifera indica]	44	71640	2	2	2.7
514	XP_044489378.1	T-complex protein 1 subunit epsilon-like [Mangifera indica]	39	59700	2	2	3.7
515	XP_044497042.1	IAA-amino acid hydrolase ILR1-like 4 [Mangifera indica]	34	48313	2	2	11.6
516	XP_044494738.1	tobamovirus multiplication protein 2A-like [Mangifera indica]	32	32034	2	2	15.4
517	XP_044483004.1	isopentenyl-diphosphate Delta-isomerase I-like [Mangifera indica]	28	34628	2	2	10.7
518	XP_044487990.1	glucan endo-1,3-beta-glucosidase 7-like [Mangifera indica]	27	48848	2	2	3.7
519	XP_044465694.1	kunitz trypsin inhibitor 5-like [Mangifera indica]	21	23357	2	2	9.9
520	XP_044507295.1	hydroxyacylglutathione hydrolase cytoplasmic [Mangifera indica]	21	29072	2	2	10.0

## Sheet: E) Mango EVs_3rd run
Supplementary Table S1E. The list of all unique proteins identified in 3rd MS analysis of mango-derived EVs. The list includes the proteins for which at least two unique peptides were identified.
Hit number	RefSeq ID	Description	Score	Protein mass [Da]	Identified peptides	Unique peptides	Protein coverage
1	XP_044485864.1	adenosylhomocysteinase 1-like [Mangifera indica]	2474	53825	77	21	57.7
2	XP_044505045.1	aquaporin PIP2-7-like [Mangifera indica]	2089	31202	43	11	57.2
3	XP_044505044.1	heat shock cognate 70 kDa protein 2-like [Mangifera indica]	2071	71355	73	25	52.4
4	XP_044485773.1	glyceraldehyde-3-phosphate dehydrogenase GAPC2, cytosolic [Mangifera indica]	1973	36900	64	16	65.0
5	XP_044472652.1	endochitinase PR4-like [Mangifera indica]	1628	30351	40	9	56.7
6	XP_044460961.1	probable aquaporin PIP1-2 [Mangifera indica]	1551	31170	37	12	70.5
7	XP_044504407.1	glucan endo-1,3-beta-glucosidase-like [Mangifera indica]	1410	37329	36	12	45.4
8	XP_044464429.1	NADP-dependent malic enzyme isoform X1 [Mangifera indica]	1387	65575	60	24	55.5
9	XP_044482928.1	pyrophosphate-energized vacuolar membrane proton pump-like [Mangifera indica]	1368	80342	45	18	37.7
10	XP_044491374.1	elongation factor 2 [Mangifera indica]	1351	95002	49	26	44.4
11	XP_044473648.1	heat shock protein 81-1-like [Mangifera indica]	1246	80317	44	22	37.3
12	XP_044507399.1	NDR1/HIN1-like protein 3 [Mangifera indica]	1175	25591	38	7	38.3
14	XP_044498622.1	glycerophosphodiester phosphodiesterase GDPDL3 [Mangifera indica]	1139	83203	41	13	19.3
13	AEO45960.1	actin 4 [Mangifera indica]	1076	41885	37	12	49.1
15	XP_044498473.1	thaumatin-like protein 1b [Mangifera indica]	1062	26120	28	7	43.8
16	XP_044483587.1	fasciclin-like arabinogalactan protein 1 [Mangifera indica]	1055	42788	34	14	50.1
17	UPT49965.1	monodehydroascorbate reductase cytosolic [Mangifera indica]	1040	47130	34	16	49.8
18	XP_044477734.1	polyubiquitin-like [Mangifera indica]	1017	77722	28	6	7.9
19	XP_044497390.1	plasma membrane-associated cation-binding protein 1-like [Mangifera indica]	965	20878	31	11	69.5
20	XP_044499754.1	5-methyltetrahydropteroyltriglutamate--homocysteine methyltransferase [Mangifera indica]	959	85164	29	18	33.9
21	XP_044478175.1	CSC1-like protein ERD4 [Mangifera indica]	924	82531	49	22	37.9
22	XP_044490147.1	hypersensitive-induced response protein 1 [Mangifera indica]	905	31719	39	14	48.1
23	XP_044473632.1	fructose-bisphosphate aldolase 6, cytosolic [Mangifera indica]	858	38838	29	13	49.7
24	XP_044477251.1	methionine gamma-lyase-like [Mangifera indica]	758	49041	33	11	34.2
25	XP_044465751.1	citrate synthase, glyoxysomal [Mangifera indica]	731	57093	26	15	42.2
26	XP_044511383.1	catalase isozyme 1-like [Mangifera indica]	709	57256	24	14	42.1
27	XP_044465711.1	peroxidase 39-like [Mangifera indica]	652	36282	27	11	34.9
28	XP_044507616.1	aquaporin TIP1-1 [Mangifera indica]	629	26093	11	2	13.5
29	XP_044507414.1	protein NUCLEAR FUSION DEFECTIVE 4-like [Mangifera indica]	628	60884	18	7	15.0
30	XP_044475586.1	annexin D1-like [Mangifera indica]	626	41895	22	9	27.4
31	XP_044511656.1	abscisic stress-ripening protein 3-like [Mangifera indica]	621	19288	15	2	26.2
32	XP_044468280.1	phosphoglycerate kinase, cytosolic-like [Mangifera indica]	620	42431	24	14	52.6
33	XP_044472481.1	alpha-glucan phosphorylase, H isozyme [Mangifera indica]	619	96385	25	17	23.8
34	XP_044486284.1	ATPase 10, plasma membrane-type-like [Mangifera indica]	616	105014	18	11	17.1
35	XP_044511533.1	patellin-3 [Mangifera indica]	607	67075	24	11	23.3
36	XP_044490194.1	ATP synthase subunit beta, mitochondrial-like [Mangifera indica]	593	59773	18	13	38.1
37	XP_044480933.1	aspartic proteinase-like isoform X1 [Mangifera indica]	585	65243	21	12	33.9
38	XP_044509888.1	probable rhamnogalacturonate lyase B isoform X1 [Mangifera indica]	581	79330	22	13	25.3
39	XP_044476977.1	chaperone protein ClpB1 [Mangifera indica]	573	101450	22	13	20.8
41	ADB43614.1	alcohol dehydrogenase 2 [Mangifera indica]	506	42368	20	9	30.1
42	XP_044461656.1	elongation factor 1-alpha-like [Mangifera indica]	501	49599	23	10	28.4
43	XP_044506893.1	protein DJ-1 homolog D [Mangifera indica]	494	42658	17	7	35.5
44	XP_044490930.1	phenylcoumaran benzylic ether reductase Pyrc5 [Mangifera indica]	488	34042	15	9	41.6
45	XP_044468106.1	UTP--glucose-1-phosphate uridylyltransferase [Mangifera indica]	487	51917	20	12	39.2
46	XP_044511806.1	lysM domain-containing GPI-anchored protein 1-like [Mangifera indica]	473	44298	14	7	20.9
47	UVF71837.1	14-3-3-A1 protein [Mangifera indica]	457	29727	14	7	41.2
48	XP_044510970.1	uncharacterized protein LOC123229306 [Mangifera indica]	439	163268	13	8	7.8
49	XP_044499912.1	ATP-citrate synthase beta chain protein 2 [Mangifera indica]	436	66406	18	14	35.9
50	XP_044468374.1	isocitrate dehydrogenase [NADP] [Mangifera indica]	428	46688	12	7	25.5
51	XP_044504602.1	monocopper oxidase-like protein SKS1 [Mangifera indica]	418	66574	14	9	24.0
52	XP_044511938.1	alpha-amylase [Mangifera indica]	416	47231	15	6	22.4
53	XP_044470699.1	inositol-3-phosphate synthase-like [Mangifera indica]	413	56619	17	13	32.2
54	XP_044472713.1	L-ascorbate peroxidase 2, cytosolic [Mangifera indica]	412	27711	16	10	63.6
55	XP_044462656.1	non-specific lipid transfer protein GPI-anchored 31-like [Mangifera indica]	402	17831	14	3	13.1
56	XP_044481079.1	trifunctional UDP-glucose 4,6-dehydratase/UDP-4-keto-6-deoxy-D-glucose 3,5-epimerase/UDP-4-keto-L-rhamnose-reductase RHM1 [Mangifera indica]	383	75882	18	9	16.3
57	XP_044482736.1	cell division cycle protein 48 homolog [Mangifera indica]	356	90458	19	14	27.9
58	XP_044462096.1	aspartyl protease AED3-like [Mangifera indica]	356	47236	16	9	28.3
59	XP_044462972.1	beta-galactosidase-like [Mangifera indica]	354	94751	17	8	13.5
60	XP_044491334.1	universal stress protein PHOS34 [Mangifera indica]	347	17638	8	3	44.1
61	XP_044502321.1	palmitoyl-protein thioesterase 1-like [Mangifera indica]	341	38805	11	6	28.3
62	XP_044472462.1	vesicle-associated membrane protein 711 [Mangifera indica]	339	25364	11	6	30.5
63	XP_044473378.1	pyruvate decarboxylase 2 isoform X1 [Mangifera indica]	334	66661	13	6	13.0
64	XP_044471656.1	ATP-dependent 6-phosphofructokinase 3-like isoform X1 [Mangifera indica]	322	56333	14	6	14.3
65	XP_044463926.1	aspartate aminotransferase, cytoplasmic [Mangifera indica]	313	49657	11	6	15.7
66	XP_044474123.1	enolase 2 [Mangifera indica]	305	48317	8	5	19.1
67	XP_044485989.1	heat shock 70 kDa protein 15-like [Mangifera indica]	304	94445	16	10	17.5
68	XP_004293420.1	ras-related protein RABB1c [Fragaria vesca subsp. vesca]	302	23408	10	7	44.5
69	XP_044510853.1	pyrophosphate--fructose 6-phosphate 1-phosphotransferase subunit alpha [Mangifera indica]	301	68118	14	9	21.4
70	XP_044502473.1	metal transporter Nramp3-like [Mangifera indica]	298	56076	6	2	5.9
71	XP_044482525.1	18.1 kDa class I heat shock protein-like [Mangifera indica]	293	17926	8	5	27.8
72	XP_044503725.1	glutamate dehydrogenase A [Mangifera indica]	293	45206	8	4	15.8
73	XP_044487752.1	L-ascorbate oxidase homolog [Mangifera indica]	291	60225	11	7	19.9
74	XP_044480699.1	probable nucleoredoxin 1 [Mangifera indica]	286	65554	12	8	20.9
75	XP_044494408.1	cytochrome c1-like [Mangifera indica]	285	20259	7	3	18.2
76	XP_044502638.1	2-Cys peroxiredoxin BAS1, chloroplastic [Mangifera indica]	284	29687	12	7	44.6
77	XP_044511061.1	phosphoprotein ECPP44-like [Mangifera indica]	281	25648	12	7	56.4
78	XP_044501454.1	syntaxin-22-like [Mangifera indica]	278	29778	8	3	19.7
79	XP_044507204.1	phosphoenolpyruvate carboxykinase (ATP) 1-like [Mangifera indica]	276	73784	10	8	16.9
80	XP_044466193.1	protein ASPARTIC PROTEASE IN GUARD CELL 1-like [Mangifera indica]	272	51454	9	6	16.4
81	XP_044463939.1	26S proteasome non-ATPase regulatory subunit 11 homolog [Mangifera indica]	265	47320	7	3	9.5
82	XP_044493037.1	desiccation-related protein PCC13-62 [Mangifera indica]	263	33556	7	4	25.6
83	XP_044478262.1	protein PLANT CADMIUM RESISTANCE 2-like [Mangifera indica]	260	25282	12	3	24.1
84	XP_044469555.1	peroxidase 73-like [Mangifera indica]	259	36688	5	4	17.8
85	XP_044482714.1	tubulin alpha-5 chain [Mangifera indica]	255	50099	11	5	18.0
86	XP_008444773.1	V-type proton ATPase 16 kDa proteolipid subunit [Cucumis melo]	254	16748	5	2	28.5
88	XP_044508691.1	UPF0664 stress-induced protein C29B12.11c-like [Mangifera indica]	249	23205	8	7	56.4
87	XP_044512022.1	glucan endo-1,3-beta-D-glucosidase [Mangifera indica]	249	53209	10	5	21.1
89	XP_044491426.1	nucleoside diphosphate kinase 1-like [Mangifera indica]	246	16520	7	4	30.4
90	XP_044462857.1	class V chitinase-like isoform X1 [Mangifera indica]	243	39999	11	4	14.8
91	XP_044510565.1	laccase-14-like [Mangifera indica]	243	62575	8	4	13.8
92	XP_044504782.1	tripeptidyl-peptidase 2-like [Mangifera indica]	239	154295	12	8	6.7
93	XP_044464066.1	leucine-rich repeat extensin-like protein 4 [Mangifera indica]	238	80904	7	4	6.1
94	XP_044506339.1	vesicle-associated membrane protein 714 [Mangifera indica]	237	25204	11	7	43.6
95	WET20706.1	beta-tubulin [Mangifera indica]	236	50504	7	5	16.2
96	XP_044496355.1	plastid-lipid-associated protein, chloroplastic-like [Mangifera indica]	233	34631	11	7	30.0
97	XP_044505012.1	ferritin-4, chloroplastic [Mangifera indica]	231	33032	11	6	23.5
98	NP_001268169.2	calmodulin [Vitis vinifera]	228	16894	6	3	20.8
99	XP_044492990.1	sucrose synthase 2 [Mangifera indica]	227	93447	7	6	10.1
100	XP_044469169.1	annexin D2-like [Mangifera indica]	226	38411	12	9	34.9
102	XP_044500859.1	glutathione reductase, cytosolic [Mangifera indica]	224	53892	6	4	12.5
104	8JY1_A	Chain A, Epoxide hydrolase-2 [Mangifera indica]	217	36748	9	4	16.4
103	XP_044470979.1	17.3 kDa class II heat shock protein-like [Mangifera indica]	217	17642	3	2	19.7
105	XP_044466667.1	glutamate decarboxylase-like [Mangifera indica]	216	56785	5	2	7.0
106	XP_044471532.1	nascent polypeptide-associated complex subunit alpha-like protein 1 [Mangifera indica]	211	22200	4	2	15.3
107	XP_044480372.1	protein NRT1/ PTR FAMILY 8.3-like [Mangifera indica]	210	65486	9	5	12.8
108	XP_044492158.1	uncharacterized protein At5g01610-like [Mangifera indica]	206	20223	5	2	15.6
109	XP_044466296.1	26S proteasome non-ATPase regulatory subunit 2 homolog A [Mangifera indica]	204	98357	7	6	10.3
110	XP_044461017.1	uricase-2-like [Mangifera indica]	204	34946	8	6	24.2
111	XP_044462360.1	thioredoxin-like protein CXXS1 [Mangifera indica]	204	14064	6	3	25.6
112	XP_044490570.1	elongation factor 1-gamma [Mangifera indica]	202	48015	8	6	19.8
113	XP_044463542.1	ras-related protein RABE1c-like [Mangifera indica]	198	23948	7	4	25.0
114	XP_044486953.1	serine hydroxymethyltransferase 4-like [Mangifera indica]	196	52226	5	5	17.6
115	XP_044465687.1	probable metal-nicotianamine transporter YSL7 [Mangifera indica]	195	78852	11	6	9.1
116	XP_044472067.1	cysteine proteinase inhibitor-like [Mangifera indica]	193	11002	7	4	52.6
117	XP_044462481.1	clathrin heavy chain 1-like [Mangifera indica]	191	194114	8	6	5.3
118	XP_044507975.1	uncharacterized protein LOC123227298 [Mangifera indica]	190	25461	9	5	24.3
120	XP_044466214.1	annexin D5-like isoform X2 [Mangifera indica]	189	36861	10	7	28.3
119	XP_044462466.1	low-temperature-induced cysteine proteinase-like [Mangifera indica]	189	57272	4	2	7.3
121	XP_044461988.1	lactoylglutathione lyase GLX1-like [Mangifera indica]	184	32495	7	6	28.2
123	UFQ60282.1	methanol O-anthraniloyltransferase [Mangifera indica]	184	50551	7	5	12.9
122	XP_044512394.1	secoisolariciresinol dehydrogenase-like [Mangifera indica]	184	28894	7	4	24.4
125	XP_044505838.1	2-hydroxyacyl-CoA lyase-like [Mangifera indica]	181	61373	7	5	11.0
124	XP_044503660.1	tobamovirus multiplication protein 2A-like [Mangifera indica]	181	31823	6	3	19.7
126	XP_044502289.1	alpha-mannosidase At3g26720-like isoform X1 [Mangifera indica]	179	116225	6	4	7.1
127	XP_044475478.1	monosaccharide-sensing protein 2-like [Mangifera indica]	176	79407	6	3	6.9
128	XP_044464814.1	uncharacterized protein LOC123195222 [Mangifera indica]	175	60804	9	2	5.8
129	XP_044483124.1	glucan endo-1,3-beta-glucosidase 8-like [Mangifera indica]	174	52728	11	6	21.4
130	XP_044493900.1	probable inactive purple acid phosphatase 1 [Mangifera indica]	174	69193	7	5	10.3
131	XP_044462347.1	superoxide dismutase [Mn], mitochondrial-like [Mangifera indica]	172	25954	5	4	21.3
132	XP_044487633.1	40S ribosomal protein Sa-2-like [Mangifera indica]	171	35168	5	4	19.2
133	XP_044476391.1	thaumatin-like protein [Mangifera indica]	171	25137	5	4	30.4
134	XP_044473725.1	pyruvate kinase 1, cytosolic [Mangifera indica]	170	57739	5	4	11.2
135	XP_044473643.1	syntaxin-51-like [Mangifera indica]	169	26161	7	4	19.7
136	UVF71843.1	14-3-3-D1 protein [Mangifera indica]	160	29494	4	2	10.9
137	XP_044497001.1	26.5 kDa heat shock protein, mitochondrial [Mangifera indica]	159	26005	5	3	23.3
138	XP_044487755.1	lysM domain-containing GPI-anchored protein 2 [Mangifera indica]	159	37549	5	3	10.4
141	XP_044474919.1	26S proteasome regulatory subunit S10B homolog B-like [Mangifera indica]	157	44857	7	5	17.8
139	XP_044480105.1	vesicle transport v-SNARE 13-like [Mangifera indica]	157	24590	5	2	14.5
140	XP_044486216.1	embryo-specific protein ATS3B-like [Mangifera indica]	157	18515	3	2	18.5
143	XP_044464157.1	tetraspanin-8-like [Mangifera indica]	155	30827	5	2	14.6
146	XP_044500368.1	26S proteasome non-ATPase regulatory subunit 7 homolog A-like [Mangifera indica]	154	35068	7	5	27.1
145	XP_044488678.1	peptidyl-prolyl cis-trans isomerase [Mangifera indica]	154	18351	5	2	15.1
147	XP_044473439.1	phosphoenolpyruvate carboxylase, housekeeping isozyme [Mangifera indica]	153	111363	4	2	2.3
148	AJA79010.1	heat-shock protein 23.2 [Mangifera indica]	151	23165	4	3	23.5
149	XP_044511549.1	cysteine proteinase RD21A-like [Mangifera indica]	151	53041	3	2	6.8
150	XP_044491799.1	acidic endochitinase-like [Mangifera indica]	150	32836	4	2	11.4
151	XP_044466220.1	aspartic proteinase A1-like [Mangifera indica]	141	56859	8	6	18.5
153	XP_044474138.1	thiamine thiazole synthase, chloroplastic [Mangifera indica]	141	37653	3	2	7.3
154	XP_044482620.1	pathogenesis-related protein PR-4-like [Mangifera indica]	140	15801	3	2	19.6
155	XP_044461485.1	UDP-glucuronic acid decarboxylase 6-like [Mangifera indica]	136	38935	5	4	15.4
156	XP_044487612.1	thaumatin-like protein 1b isoform X1 [Mangifera indica]	135	26460	5	4	24.9
157	XP_044485128.1	anthocyanidin 3-O-glucosyltransferase 2-like [Mangifera indica]	133	54287	5	3	9.7
158	XP_044474267.1	early nodulin-like protein 2 isoform X1 [Mangifera indica]	131	47979	5	3	9.5
159	XP_044484762.1	phospholipase D alpha 1 [Mangifera indica]	128	91392	7	7	13.8
160	XP_006451004.1	GTP-binding nuclear protein Ran1B [Citrus x clementina]	128	25375	6	4	20.8
162	AQZ55555.1	acyl-CoA-oxidase-1 [Mangifera indica]	126	75372	3	3	7.2
165	XP_044504369.1	remorin-like [Mangifera indica]	126	21442	5	3	22.1
161	XP_044506214.1	pyruvate kinase, cytosolic isozyme [Mangifera indica]	126	54922	4	2	5.6
163	XP_044508624.1	kunitz type trypsin inhibitor 104-like [Mangifera indica]	126	21771	4	2	12.8
164	XP_044507067.1	hypersensitive-induced response protein 4 [Mangifera indica]	126	32670	3	2	8.9
166	XP_044510512.1	subtilisin-like protease SBT3 [Mangifera indica]	125	83213	5	3	7.2
168	XP_044463055.1	40S ribosomal protein S3-3-like [Mangifera indica]	124	26819	3	2	12.6
169	XP_044463479.1	eukaryotic initiation factor 4A-15 [Mangifera indica]	123	47239	5	5	15.7
170	XP_044488396.1	ras-related protein Rab7 [Mangifera indica]	122	23413	4	4	21.8
171	XP_044493140.1	alcohol dehydrogenase class-3 [Mangifera indica]	121	41511	7	3	12.1
174	XP_044494954.1	malate dehydrogenase, mitochondrial-like [Mangifera indica]	118	36786	6	5	32.5
172	XP_044490639.1	PI-PLC X domain-containing protein At5g67130-like [Mangifera indica]	118	48428	6	4	9.5
175	XP_044496676.1	epoxide hydrolase A-like [Mangifera indica]	118	35139	5	4	12.5
173	XP_044503514.1	2,3-bisphosphoglycerate-independent phosphoglycerate mutase [Mangifera indica]	118	61544	5	3	5.6
176	XP_044505295.1	pectinesterase inhibitor 4-like [Mangifera indica]	116	18782	4	3	29.0
177	XP_044490649.1	probable 26S proteasome non-ATPase regulatory subunit 3 [Mangifera indica]	116	55796	5	3	7.6
178	XP_044469141.1	glycine-rich RNA-binding protein 7-like [Mangifera indica]	116	15599	4	3	16.9
181	XP_044466602.1	glucose-6-phosphate 1-dehydrogenase, cytoplasmic isoform [Mangifera indica]	114	58627	6	4	8.0
183	XP_044462521.1	prosaposin-like [Mangifera indica]	113	26063	4	3	21.0
184	XP_044503884.1	chloroplast envelope quinone oxidoreductase homolog isoform X1 [Mangifera indica]	111	35194	4	3	17.6
185	XP_044464963.1	peroxiredoxin-2 [Mangifera indica]	110	17463	3	2	17.9
186	XP_044472039.1	26S proteasome regulatory subunit 4 homolog B-like [Mangifera indica]	108	49599	4	3	10.6
188	XP_044495475.1	glutathione S-transferase L3-like isoform X1 [Mangifera indica]	106	27294	4	3	20.8
189	XP_044483126.1	cysteine synthase [Mangifera indica]	106	34466	4	2	7.7
190	XP_044465719.1	fasciclin-like arabinogalactan protein 13 [Mangifera indica]	105	25691	3	2	13.0
191	XP_044471027.1	18.2 kDa class I heat shock protein-like [Mangifera indica]	105	17649	3	2	23.4
192	XP_044473420.1	ferritin-3, chloroplastic-like [Mangifera indica]	104	29048	3	2	8.6
193	XP_044469046.1	proteasome subunit alpha type-3 [Mangifera indica]	103	27562	4	2	7.6
194	XP_044489779.1	uncharacterized protein LOC123214112 [Mangifera indica]	100	45657	5	3	15.5
195	XP_044502363.1	threonine dehydratase biosynthetic, chloroplastic [Mangifera indica]	99	66801	5	4	8.8
196	XP_044464741.1	60S ribosomal protein L12 [Mangifera indica]	99	17910	3	2	16.9
197	XP_044480917.1	small heat shock protein, chloroplastic [Mangifera indica]	98	25982	3	3	16.1
199	XP_044468389.1	glutamine synthetase nodule isozyme-like [Mangifera indica]	97	39375	3	3	15.5
200	XP_044503151.1	ketol-acid reductoisomerase, chloroplastic [Mangifera indica]	95	63867	6	5	13.9
201	XP_044461459.1	ras-related protein RABA1d-like [Mangifera indica]	95	24127	3	3	14.7
204	XP_044485686.1	heme-binding protein 2-like [Mangifera indica]	93	25176	3	2	11.7
205	XP_044483006.1	probable NAD(P)H dehydrogenase (quinone) FQR1-like 1 [Mangifera indica]	92	21738	4	4	29.6
210	XP_044510626.1	laccase-14-like [Mangifera indica]	91	63788	4	3	7.2
211	XP_044503163.1	uncharacterized protein At3g61260-like [Mangifera indica]	91	20526	4	3	24.6
207	XP_044462816.1	uncharacterized protein LOC123193826 isoform X1 [Mangifera indica]	91	41384	2	2	5.7
208	XP_044462165.1	triosephosphate isomerase, cytosolic [Mangifera indica]	91	27826	2	2	13.0
212	XP_044494898.1	uncharacterized protein At5g02240 [Mangifera indica]	90	36048	3	2	8.8
213	XP_044500762.1	putative 4-hydroxy-4-methyl-2-oxoglutarate aldolase 2 [Mangifera indica]	90	18084	5	2	12.0
214	NP_001267560.1	ubiquitin-conjugating enzyme E2 35-like [Cucumis sativus]	90	17266	3	2	28.8
217	XP_044483560.1	ATP-citrate synthase alpha chain protein 2 [Mangifera indica]	88	46937	2	2	6.6
218	AQZ55554.1	hydroperoxide lyase [Mangifera indica]	88	55050	3	2	8.7
220	XP_044487762.1	small heat shock protein, chloroplastic-like [Mangifera indica]	87	25830	5	3	14.2
219	XP_044463135.1	uncharacterized protein LOC123194066 [Mangifera indica]	87	26904	2	2	9.6
40	XP_044469485.1	ADP-ribosylation factor 1-like [Mangifera indica]	86	20622	4	3	28.7
222	XP_044464062.1	26S proteasome regulatory subunit 8 homolog A [Mangifera indica]	84	47333	3	3	10.3
223	XP_044463189.1	aspartyl protease family protein At5g10770-like [Mangifera indica]	84	51950	3	3	7.2
224	XP_044479553.1	uncharacterized protein LOC123206425 [Mangifera indica]	83	97000	2	2	2.7
225	XP_044503050.1	probable metal-nicotianamine transporter YSL6 [Mangifera indica]	83	73999	2	2	4.6
227	XP_044503745.1	non-specific lipid-transfer protein 1-like [Mangifera indica]	82	12312	3	2	23.7
228	XP_044487444.1	malate dehydrogenase [Mangifera indica]	82	35972	2	2	12.7
231	XP_044474764.1	aspartyl protease AED3 [Mangifera indica]	81	47393	3	3	10.9
230	XP_044472832.1	soluble inorganic pyrophosphatase 4-like isoform X1 [Mangifera indica]	81	25158	2	2	12.3
232	XP_044483831.1	superoxide dismutase [Cu-Zn] [Mangifera indica]	81	15440	4	2	16.3
233	XP_044465926.1	aconitate hydratase, cytoplasmic [Mangifera indica]	80	108974	5	4	5.5
234	XP_044473649.1	calcineurin B-like protein 3 isoform X1 [Mangifera indica]	80	26256	4	4	17.7
235	XP_044487126.1	26S proteasome regulatory subunit 6B homolog [Mangifera indica]	80	47250	5	3	11.0
237	XP_044500654.1	stem-specific protein TSJT1-like [Mangifera indica]	80	27135	3	3	18.1
238	XP_044482345.1	glucan endo-1,3-beta-glucosidase 4-like [Mangifera indica]	79	53075	3	2	6.3
240	XP_044501405.1	fasciclin-like arabinogalactan protein 8 [Mangifera indica]	79	43768	2	2	5.9
244	XP_044502159.1	acetyl-CoA acetyltransferase, cytosolic 1-like [Mangifera indica]	77	41873	2	2	10.1
246	XP_044462300.1	transaldolase-like [Mangifera indica]	76	48227	4	2	4.7
248	XP_044488639.1	non-specific lipid transfer protein GPI-anchored 31 [Mangifera indica]	74	18185	4	2	11.4
249	XP_044488220.1	glucan endo-1,3-beta-glucosidase 3 isoform X1 [Mangifera indica]	74	53773	3	2	5.2
252	XP_044491935.1	non-specific lipid-transfer protein 1-like [Mangifera indica]	74	12661	2	2	22.2
253	XP_044500884.1	syntaxin-121-like [Mangifera indica]	74	37128	2	2	7.3
255	XP_044510325.1	thioredoxin H-type-like [Mangifera indica]	73	14332	3	3	29.1
256	UPT49964.1	dehydroascorbate reductase cytosolic [Mangifera indica]	73	23895	3	2	9.9
257	XP_044466486.1	uncharacterized protein LOC123196489 [Mangifera indica]	73	35191	2	2	8.9
260	XP_044485623.1	probable phospholipid hydroperoxide glutathione peroxidase [Mangifera indica]	71	27311	2	2	15.1
262	XP_044502353.1	cytochrome b561 and DOMON domain-containing protein At3g25290-like [Mangifera indica]	70	44140	2	2	9.5
263	XP_044487074.1	aldehyde dehydrogenase family 2 member B4, mitochondrial-like [Mangifera indica]	69	59070	2	2	5.2
270	XP_044504841.1	RHOMBOID-like protein 2 [Mangifera indica]	64	37132	3	2	5.2
272	XP_044466322.1	ADP,ATP carrier protein 3, mitochondrial-like [Mangifera indica]	63	41098	5	3	8.5
273	XP_044507751.1	NDR1/HIN1-like protein 3 [Mangifera indica]	63	25653	2	2	11.2
274	XP_044472368.1	aspartate--tRNA ligase 2, cytoplasmic-like [Mangifera indica]	62	62301	4	4	7.6
276	XP_044487319.1	hsp70-Hsp90 organizing protein 3-like [Mangifera indica]	61	65749	3	2	4.0
278	XP_044466841.1	formate dehydrogenase, mitochondrial [Mangifera indica]	61	42148	2	2	9.2
279	XP_044488585.1	V-type proton ATPase subunit a3-like [Mangifera indica]	61	93051	3	2	3.2
281	XP_044464529.1	40S ribosomal protein S4-3 [Mangifera indica]	59	29768	2	2	6.5
282	XP_044475133.1	26S proteasome non-ATPase regulatory subunit 14 homolog [Mangifera indica]	59	34888	2	2	7.4
285	XP_044492904.1	vesicle-associated membrane protein 722-like [Mangifera indica]	59	24959	3	2	9.6
288	XP_044471476.1	tetraspanin-3-like [Mangifera indica]	57	32368	3	2	11.0
289	XP_044494738.1	tobamovirus multiplication protein 2A-like [Mangifera indica]	57	32034	2	2	15.4
290	XP_044496225.1	quinone oxidoreductase PIG3-like [Mangifera indica]	56	34698	2	2	6.5
291	XP_044468824.1	remorin-like [Mangifera indica]	56	21950	2	2	12.5
300	XP_044493014.1	glutathione S-transferase F8, chloroplastic-like isoform X1 [Mangifera indica]	54	24239	3	3	20.2
299	CAJ09953.1	beta-galactosidase, partial [Mangifera indica]	54	93441	3	2	2.8
301	XP_044490955.1	phosphoglucomutase, cytoplasmic isoform X1 [Mangifera indica]	54	65817	2	2	5.7
302	XP_044492971.1	transketolase, chloroplastic [Mangifera indica]	54	81903	2	2	3.6
305	XP_044488957.1	probable glucan 1,3-beta-glucosidase A [Mangifera indica]	53	57296	2	2	3.7
306	AHF81486.1	small GTP Rab-GDI [Mangifera indica]	53	50122	2	2	5.0
314	XP_044461690.1	cysteine proteinase inhibitor 12-like [Mangifera indica]	48	22831	3	2	15.3
318	XP_044500112.1	dihydrolipoyl dehydrogenase 1, mitochondrial [Mangifera indica]	47	53905	2	2	7.1
326	NP_001238311.2	ribosomal protein S15a [Glycine max]	44	14822	2	2	17.7
333	XP_044511307.1	mannan endo-1,4-beta-mannosidase 7-like [Mangifera indica]	42	48487	4	2	8.2
337	XP_044461979.1	glycine--tRNA ligase, mitochondrial 1-like [Mangifera indica]	41	81819	3	2	2.6
379	XP_044499041.1	sodium/calcium exchanger NCL isoform X1 [Mangifera indica]	29	63681	2	2	6.1
